# Supplementary material for: A study of pulsation & rotation in a sample of A-K type stars in the Kepler field
Source: Astrophys Space Sci. 2018 Dec 3;363(12):260. doi: 10.1007/s10509-018-3480-1 (PMC6280877; doi:10.1007/s10509-018-3480-1)
Supplement: Supplementary file 1 — (DAT 3 kB) [file 10509_2018_3480_MOESM1_ESM.dat]

MAIN_TABLE-SOLAR-NEW
                            KIC           |             DERIVED PARAMETERS          | GAIA PARAMETERS
-------------------------------------------------------------------------------------------------------------------
     1       2       3        4        5        6       7       8       9       10      11      12     
    KIC      Teff   Log(L)   Log(g)    Kp     NuMax   Deltanu  Mass    Radius  Log(L)  Rad_g  Log(L)_g  
-------------------------------------------------------------------------------------------------------
 002311130   4822   1.909    2.306   11.932   18.143   2.357   1.607   17.398   2.170  16.321   2.042  
 002437851   4915   0.756    3.447   16.353   10.399   1.338   2.998   31.242   2.712     0       0    
 002439630   4782   1.810    2.378   13.325   12.948   2.029   1.050   16.686   2.119  17.927   2.055  
 002568575   4811   1.668    2.542   13.437   32.847   3.899   1.269   11.498   1.806  12.248   1.703  
 002568654   4665   1.806    2.316   13.176   14.589   2.033   1.436   18.496   2.166  19.073   2.029  
 002583658   4863   1.762    2.444   12.575   36.688   4.217   1.313   11.037   1.790  11.232   1.618  
 002968820   4825   1.830    2.360   13.208   31.863   3.940   1.116   10.938   1.768  11.333   1.681  
 002970244   4901   2.009    2.239   12.515   48.662   5.472   1.093    8.729   1.599   8.193   1.527  
 002984406   4812   2.083    2.117   12.841   35.259   4.096   1.289   11.184   1.783  11.845   1.700  
 003096721   4796   1.827    2.355   12.851   19.934   2.641   1.341   15.184   2.043  14.468   1.890  
 003112645   4781   1.424    2.757   13.566   30.938   3.883   1.068   10.885   1.748  13.881   1.810  
 003220783   4779   1.614    2.579   13.556   29.238   3.571   1.259   12.160   1.843  16.802   2.032  
 003340584   4788   2.024    2.177   11.281   16.093   2.171   1.541   18.126   2.193  15.455   1.948  
 003427365   5050   1.838    2.475   13.565   30.357   3.836   1.150   11.247   1.871  10.009   1.744  
 003525951   4856   1.710    2.474   12.926   35.374   4.295   1.091   10.252   1.723  11.251   1.764  
 003831992   5064   0.813    3.469   10.761  202.042  14.887   1.501    4.977   1.168   6.229   1.326  
 003965419   4695   1.945    2.240   12.192   45.144   5.068   1.113    9.239   1.574   9.128   1.442  
 005025172   4988   0.768    3.479   12.155  239.682  19.281   0.870    3.493   0.834   3.870   0.863  
 009154402   5034   1.056    3.295   11.940  209.337  15.554   1.388    4.710   1.110   4.381   1.004  
 010597307   5208   2.143    2.221   10.566   57.981   5.484   2.009   10.674   1.880  11.948   1.854  
 010964223   5175   2.052    2.299   10.341   30.240   3.975   1.022   10.562   1.859  10.742   1.792  
 011650806   5286   0.940    3.431   12.393  219.136  16.824   1.252    4.318   1.119   4.977   1.151  
 011716190   5137   2.136    2.228   10.933   52.719   4.959   2.212   11.788   1.942  11.014   1.797  
