# Supplementary material for: A study of pulsation & rotation in a sample of A-K type stars in the Kepler field
Source: Astrophys Space Sci. 2018 Dec 3;363(12):260. doi: 10.1007/s10509-018-3480-1 (PMC6280877; doi:10.1007/s10509-018-3480-1)
Supplement: Supplementary file 2 — (DAT 37 kB) [file 10509_2018_3480_MOESM2_ESM.dat]

#MAIN_TABLE-NONRADPULS
#                                         KIC AND DERIVED PARAMETERS     
#---------------------------------------------------------------------------------------------------------------------------------------------
#     KIC     Class   Log(T) Log(L)  Log(g)    Kp      Freq     Per     Amp     Log(en)  Log(eff) Log(amp)
#      1        2      3       4       5       6        7       8        9       10       11      12        
#--------------------------------------------------------------------------------------------------------
   001433399   GDOR   3.836   0.786   4.055   12.84    0.579   1.727    0.296    4.467   -8.076   2.471  
   001575977   GDOR   3.850   0.783   4.120   13.61    2.002   0.499    1.277    6.815   -8.110   3.106  
   001872262   GDOR   3.834   0.547   4.266   13.74    1.989   0.502    0.527    6.040   -8.089   2.721  
   002162904   DSCT   3.853   1.322   3.652   12.66   14.290   0.070    2.016    8.919   -8.080   3.304  
   002282763   GDOR   3.891   1.329   3.822   12.46    0.949   1.053    0.447    5.255   -8.171   2.650  
   002283124   DSCT   3.834   0.582   4.232   12.62   14.585   0.068    0.091    6.248   -8.085   1.960  
   002304566   GDOR   3.831   0.684   4.130   13.18    2.900   0.344    0.106    4.977   -8.073   2.026  
   002425057   GDOR   3.884   1.687   3.477   12.60    3.388   0.295    0.064    4.672   -8.130   1.806  
   002581674   GDOR   3.852   1.460   3.532   11.28    1.275   0.784    0.108    4.284   -8.070   2.036  
   002583748   GDOR   3.826   0.783   4.021   13.64    2.443   0.409    1.047    6.816   -8.056   3.020  
   002693450   GDDS   3.848   0.836   4.061   12.71    2.254   0.443    0.099    4.701   -8.101   1.997  
   002837174   DSCT   3.855   0.880   4.053   11.78   15.263   0.065    0.117    6.504   -8.115   2.068  
   002988783   GDOR   3.854   0.863   4.067   13.75    2.719   0.367    0.548    6.347   -8.115   2.739  
   003230227   GDDS   3.901   1.297   3.893    9.00    0.141   7.052    0.652    3.932   -8.196   2.814  
   003240550   GDDS   3.817   0.512   4.226   12.24    1.028   0.972    2.960    6.966   -8.052   3.471  
   003245774   GDOR   3.818   0.411   4.322   11.96    0.528   1.892    0.051    2.868   -8.059   1.710  
   003340360   GDDS   3.863   0.720   4.234   13.84    3.008   0.332    0.279    5.848   -8.144   2.446  
   003356155   DSCT   3.859   0.838   4.111   12.82   16.091   0.062    0.619    7.997   -8.128   2.792  
   003441864   DSCT   3.923   1.113   4.166   12.37   15.131   0.066    0.147    6.698   -8.260   2.169  
   003445406   GDOR   3.842   0.639   4.216   13.15    2.412   0.414    0.573    6.281   -8.101   2.758  
   003456198   DSCT   3.885   1.632   3.529   12.45   11.684   0.085    0.888    8.032   -8.136   2.948  
   003456780   GDDS   3.882   1.108   3.973   12.69    2.622   0.381    1.332    7.086   -8.163   3.124  
   003547523   GDDS   3.866   1.047   3.956   12.32    0.698   1.432    0.080    3.497   -8.131   1.904  
   003548900   DSCT   3.868   0.865   4.126   11.25   16.587   0.060    1.687    8.894   -8.146   3.227  
   003660006   DSCT   3.883   1.348   3.768   12.59   20.114   0.049    1.269    8.814   -8.150   3.103  
   003660828   DSCT   3.917   1.128   4.120   12.30    9.501   0.105    0.056    5.456   -8.244   1.750  
   003661206   GDOR   3.845   0.691   4.184   12.93    0.441   2.265    0.503    4.692   -8.106   2.701  
   003758403   GDOR   3.826   0.673   4.120   12.81    0.609   1.640    1.099    5.652   -8.063   3.041  
   003848645   DSCT   3.895   1.455   3.725   11.45   12.975   0.077   14.525   10.550   -8.170   4.162  
   003849414   GDOR   3.840   0.616   4.230   12.93    1.455   0.687    0.368    5.459   -8.099   2.566  
   003858926   GDOR   3.852   0.727   4.180   13.35    1.550   0.644    0.059    3.930   -8.119   1.774  
   003861139   DSCT   3.814   0.527   4.199   11.42    9.113   0.109    0.225    6.625   -8.043   2.353  
   003865991   GDDS   3.825   0.763   4.033   11.02    0.907   1.102    0.086    3.786   -8.054   1.935  
   003867256   DSCT   3.855   0.646   4.268   12.94   13.234   0.075    1.816    8.762   -8.131   3.259  
   003942280   GDOR   3.945   1.404   4.011   13.51    1.460   0.684    0.071    4.032   -8.291   1.851  
   003967333   DSCT   3.833   0.125   4.654   11.58   14.199   0.070    2.404    9.066   -8.111   3.381  
   003969800   DSCT   3.878   1.135   3.928   11.59    7.451   0.134    3.819    8.908   -8.151   3.582  
   003973432   GDDS   3.839   0.639   4.202   13.27    3.123   0.320    0.707    6.688   -8.093   2.849  
   004072582   GDDS   3.889   1.127   3.988   11.75    1.412   0.707    0.435    5.578   -8.179   2.639  
   004074388   GDOR   3.844   0.539   4.318   12.58    3.047   0.328    1.579    7.364   -8.113   3.198  
   004077563   GDOR   3.856   1.067   3.890   12.75    4.175   0.239    0.055    4.731   -8.105   1.745  
   004078743   GDDS   3.932   1.075   4.241   10.86    4.121   0.242    0.229    5.949   -8.283   2.359  
   004079482   GDDS   3.892   1.117   4.013   13.35    1.017   0.983    0.988    6.004   -8.188   2.994  
   004136161   GDDS   3.813   0.571   4.155   12.62    2.623   0.381    0.104    4.877   -8.038   2.020  
   004160876   GDOR   3.918   1.672   3.648   10.20    0.449   2.226    0.543    4.774   -8.211   2.734  
   004171102   GDDS   3.832   0.657   4.155   12.80    1.239   0.807    0.381    5.349   -8.075   2.581  
   004271930   DSCT   3.905   1.218   3.979   11.59   21.102   0.047    0.437    7.930   -8.209   2.640  
   004274480   GDDS   3.835   0.605   4.217   13.65    1.549   0.645    0.593    5.927   -8.087   2.773  
   004275186   GDOR   3.838   0.746   4.104   13.10    0.773   1.293    0.125    3.976   -8.086   2.100  
   004276002   DSCT   3.866   0.854   4.128   11.65   17.645   0.056    1.446    8.813   -8.143   3.160  
   004283747   DSCT   3.863   0.880   4.094   12.90   21.084   0.047    0.598    8.201   -8.135   2.776  
   004372410   GDDS   3.895   1.420   3.756   11.45    1.200   0.833    0.494    5.547   -8.173   2.694  
   004376648   GDDS   3.828   0.769   4.040   11.28    3.010   0.332    1.458    7.284   -8.060   3.163  
   004381016   DSCT   3.845   1.231   3.701   13.88   15.535   0.064    0.307    7.359   -8.069   2.488  
   004381221   DSCT   3.883   1.739   3.424   12.39    8.693   0.115    4.406    9.166   -8.122   3.644  
   004383955   DSCT   3.886   1.245   3.867   12.92   15.953   0.062    1.569    8.797   -8.162   3.195  
   004470415   GDOR   3.856   0.852   4.084   13.71    2.135   0.468    0.089    4.566   -8.120   1.953  
   004471379   GDDS   3.900   1.140   4.025   12.34    2.091   0.478    0.604    6.203   -8.203   2.781  
   004472465   DSCT   3.873   1.484   3.603   12.07   14.319   0.069    0.953    8.270   -8.117   2.979  
   004473083   DSCT   3.872   0.986   4.039   13.66   22.638   0.044    0.521    8.144   -8.149   2.717  
   004481700   DSCT   3.832   0.746   4.075   13.82   13.394   0.074    1.225    8.430   -8.070   3.088  
   004482231   DSCT   3.906   1.369   3.857   12.44    9.234   0.108    1.423    8.237   -8.204   3.153  
   004562615   GDOR   3.827   0.660   4.135   13.93    3.564   0.280    0.324    6.124   -8.066   2.510  
   004587528   DSCT   3.910   1.321   3.916   11.80   12.030   0.083    1.389    8.446   -8.216   3.142  
   004648848   DSCT   3.940   1.264   4.116   10.99    9.860   0.101    0.061    5.568   -8.291   1.790  
   004658336   DSCT   3.847   0.745   4.139   13.58   16.538   0.060    7.737   10.210   -8.105   3.888  
   004658442   GDOR   3.852   0.977   3.954   13.42    0.679   1.471    1.562    6.052   -8.103   3.193  
   004661660   DSCT   3.903   1.518   3.706   13.52   12.047   0.083    1.887    8.713   -8.184   3.275  
   004670388   GDDS   3.889   1.462   3.695   12.01    1.307   0.765    0.485    5.605   -8.157   2.686  
   004671313   GDOR   3.910  -1.000  -1.000    7.34    1.026   0.973    0.016    2.450     NaN    1.213  
   004680338   GDOR   3.878   0.994   4.057   13.38    1.598   0.625   25.959    9.235   -8.162   4.414  
   004740125   DSCT   3.872   1.543   3.549   12.01   21.292   0.047    0.219    7.339   -8.111   2.341  
   004754852   GDOR   3.813   0.232   4.470   13.37    0.580   1.723    0.060    3.090   -8.060   1.781  
   004768919   DSCT   3.814   1.290   3.523   13.01    8.960   0.111    0.156    6.295   -7.992   2.195  
   004814686   DSCT   3.832   0.644   4.170   11.65    9.937   0.100    0.729    7.720   -8.078   2.863  
   004824290   DSCT   3.845   0.704   4.168   12.82   19.474   0.051    1.966    9.166   -8.103   3.293  
   004842166   DSCT   3.862   0.843   4.121   12.94   17.702   0.056    0.932    8.435   -8.135   2.969  
   004848216   DSCT   3.835   0.547   4.270   12.05   17.705   0.056    2.573    9.317   -8.091   3.410  
   004861194   GDDS   3.861   0.831   4.123   12.11    2.025   0.493    0.100    4.614   -8.131   2.000  
   004927383   GDOR   3.874   1.317   3.756   13.62    2.209   0.452    2.197    7.372   -8.132   3.341  
   004927495   DSCT   3.873   1.092   3.944   13.53   10.799   0.092   28.249   10.968   -8.142   4.451  
   004934103   GDOR   3.813   0.544   4.181   11.42    0.519   1.927    0.045    2.744   -8.041   1.657  
   004952341   GDDS   3.867   0.861   4.127   13.61    4.932   0.202    0.417    6.628   -8.145   2.620  
   005008954   GDDS   3.847   0.887   4.011   12.74    1.417   0.705    0.095    4.266   -8.096   1.981  
   005019101   GDOR   3.832   0.469   4.331   13.09    1.028   0.972    1.152    6.147   -8.089   3.061  
   005019567   DSCT   3.863   0.948   4.029   12.08   13.279   0.075    0.163    6.670   -8.130   2.212  
   005021329   GDOR   3.847   0.783   4.105   12.49    2.814   0.355    0.316    5.899   -8.103   2.500  
   005037710   GDOR   3.878   0.990   4.063   13.85    1.700   0.588    2.612    7.294   -8.163   3.416  
   005097278   GDDS   3.855   0.841   4.088   11.39    1.362   0.733    0.300    5.223   -8.117   2.477  
   005108514   DSCT   3.833   0.714   4.110   13.98    7.002   0.142    5.933    9.237   -8.075   3.773  
   005113809   GDOR   3.804   0.377   4.293   13.75    0.646   1.547    0.302    4.581   -8.029   2.480  
   005119143   DSCT   3.800   0.548   4.122   12.32    6.923   0.144    0.959    7.644   -8.010   2.982  
   005177020   DSCT   3.873   1.345   3.728   13.26   19.928   0.050    0.245    7.380   -8.128   2.390  
   005196787   DSCT   3.851   0.685   4.212   12.14   21.273   0.047    0.942    8.603   -8.119   2.974  
   005198337   GDOR   3.824   0.559   4.215   13.49    0.701   1.426    0.393    4.881   -8.066   2.595  
   005217733   GDDS   3.959   1.249   4.221    7.39    1.314   0.761    0.732    5.966   -8.336   2.864  
   005220979   GDOR   3.846   0.700   4.179   13.29    1.740   0.574    0.340    5.546   -8.107   2.532  
   005265699   GDOR   3.849   0.969   3.948   12.47    1.141   0.875    0.315    5.112   -8.096   2.498  
   005267867   DSCT   3.856   0.810   4.119   12.10   12.230   0.081    3.299    9.211   -8.121   3.518  
   005295234   GDDS   3.870   1.059   3.958   13.86    1.825   0.547    0.070    4.215   -8.137   1.846  
   005302167   DSCT   3.911   1.262   3.971   12.52   12.668   0.078    0.055    5.688   -8.221   1.741  
   005356665   DSCT   3.872   1.198   3.847   11.82   19.096   0.052    0.049    5.955   -8.134   1.696  
   005372348   GDOR   3.849   0.664   4.222   13.40    2.692   0.371    0.390    6.043   -8.115   2.591  
   005377574   GDOR   3.851   0.684   4.212   11.49    1.299   0.769    0.034    3.290   -8.118   1.531  
   005385469   GDDS   3.844   0.571   4.283   13.08    2.401   0.416    0.128    4.977   -8.108   2.108  
   005446372   GDOR   3.855   0.684   4.230   13.19    4.293   0.232    0.592    6.811   -8.127   2.772  
   005459908   DSCT   3.954   1.275   4.170   12.31   12.000   0.083    0.110    6.246   -8.321   2.044  
   005475187   DSCT   3.823   0.052   4.778   14.75   14.430   0.069    1.596    8.725   -8.100   3.203  
   005475668   DSCT   3.905   1.168   4.027   12.22   16.233   0.061    0.109    6.499   -8.214   2.039  
   005480114   DSCT   3.805   0.625   4.076   11.77    8.127   0.123    1.328    8.066   -8.018   3.123  
   005511537   DSCT   3.853   0.852   4.070   12.41   15.680   0.063    0.367    7.522   -8.112   2.565  
   005537236   DSCT   3.862   0.892   4.076   13.11   12.235   0.081    0.179    6.684   -8.131   2.254  
   005542211   GDDS   3.816   0.489   4.245   13.47    1.220   0.819    1.029    6.198   -8.052   3.012  
   005544958   DSCT   3.857   0.905   4.041   11.99   14.653   0.068    0.880    8.220   -8.118   2.944  
   005552808   GDOR   3.846   0.832   4.059   11.96    1.540   0.649    0.182    4.896   -8.098   2.260  
   005554685   DSCT   3.849   0.955   3.960   13.27   14.356   0.069    2.447    9.091   -8.097   3.388  
   005557072   GDOR   3.827   0.489   4.289   12.88    0.768   1.301    0.805    5.582   -8.076   2.905  
   005615987   GDOR   3.852   0.831   4.086   13.07    2.654   0.376    0.343    5.919   -8.112   2.535  
   005617535   GDOR   3.866   1.061   3.943   13.52    2.533   0.394    0.507    6.217   -8.130   2.705  
   005620305   DSCT   3.716   1.377   3.050    9.19   22.179   0.045    0.383    7.859   -7.756   2.583  
   005632912   DSCT   3.868   1.510   3.557   11.69   11.975   0.083    0.518    7.586   -8.103   2.714  
   005651327   GDDS   3.815   0.649   4.093   13.44    3.534   0.282    0.441    6.385   -8.038   2.644  
   005707999   GDOR   3.855   0.837   4.092   13.59    3.367   0.296    1.075    7.117   -8.118   3.031  
   005721632   GDOR   3.847   0.591   4.280   13.41    2.146   0.465    1.319    6.904   -8.115   3.120  
   005723310   DSCT   3.899   0.969   4.176   12.33   18.867   0.053    0.201    7.159   -8.213   2.304  
   005724523   GDDS   3.852   1.399   3.586   13.43    2.327   0.429    0.239    5.493   -8.075   2.379  
   005734003   GDDS   3.860   0.996   3.974   13.33    0.268   3.725    0.128    3.071   -8.120   2.107  
   005775232   DSCT   3.832   0.986   3.864   10.02    6.297   0.158    4.408    8.886   -8.056   3.644  
   005802479   GDOR   3.839   0.795   4.062    9.84    2.350   0.425    0.197    5.335   -8.084   2.296  
   005808231   DSCT   3.912   1.190   4.043   13.68    6.965   0.143    0.162    6.105   -8.230   2.209  
   005895647   DSCT   3.864   1.011   3.979   11.94   18.716   0.053    0.038    5.710   -8.129   1.583  
   005900574   DSCT   3.834   1.071   3.797   12.78   14.219   0.070    0.227    7.017   -8.054   2.356  
   005908086   GDOR   3.810   0.599   4.119   11.67    0.953   1.048    0.241    4.725   -8.030   2.383  
   005964069   DSCT   3.837   0.478   4.344   12.87   18.042   0.055    0.134    6.772   -8.100   2.130  
   005985441   GDOR   3.835   0.072   4.847   15.83    2.290   0.436    2.057    7.346   -8.128   3.313  
   006114387   GDOR   3.861   1.039   3.941   12.36    0.645   1.549    0.220    4.305   -8.120   2.342  
   006228306   GDDS   3.883   1.603   3.545   12.42    4.025   0.248    0.223    5.909   -8.133   2.349  
   006266750   DSCT   3.912   1.209   4.023   11.35    8.493   0.117    0.711    7.562   -8.227   2.852  
   006290908   DSCT   3.848   0.743   4.145   13.10    5.446   0.183    0.081    5.292   -8.107   1.910  
   006292398   GDOR   3.876   0.882   4.147    9.82    1.261   0.792    0.675    5.861   -8.164   2.829  
   006346698   GDOR   3.796  -1.000  -1.000    9.54    1.202   0.831    0.223    4.859     NaN    2.349  
   006362386   GDDS   3.844   0.738   4.134   12.93    0.435   2.296    0.482    4.644   -8.098   2.683  
   006382916   GDDS   3.796   0.489   4.159   10.73    4.909   0.203   73.514   11.114   -8.005   4.866  
   006390013   GDDS   3.930   1.651   3.725   11.89    4.110   0.243    0.044    4.520   -8.241   1.646  
   006390243   DSCT   3.914   1.276   3.978   13.10   21.334   0.046    0.115    6.780   -8.229   2.061  
   006428925   GDDS   3.851   0.728   4.170   12.32    1.514   0.660    0.218    5.040   -8.114   2.339  
   006429742   GDDS   3.874   0.927   4.096   11.60    3.697   0.270    0.192    5.706   -8.155   2.285  
   006440930   GDOR   3.920   1.181   4.088   10.58    1.967   0.508    0.084    4.444   -8.248   1.928  
   006441729   GDOR   3.865   1.114   3.891   11.75    0.977   1.023    0.282    4.881   -8.124   2.450  
   006448112   GDOR   3.910   1.215   4.012    9.97    1.129   0.885    0.016    2.540   -8.224   1.217  
   006462185   GDOR   3.799   0.044   4.586   12.27    0.429   2.326    0.477    4.623   -8.039   2.678  
   006470922   GDOR   3.854   1.261   3.711   13.91    2.012   0.496    0.598    6.161   -8.087   2.776  
   006470973   DSCT   3.921   1.553   3.768   13.14   14.955   0.066    0.250    7.145   -8.227   2.397  
   006520658   GDOR   3.816   0.495   4.240   12.69    2.273   0.439    1.470    7.048   -8.052   3.167  
   006586333   DSCT   3.861   1.009   3.965   13.68   18.645   0.053    1.800    9.051   -8.121   3.255  
   006595406   GDOR   3.852   0.866   4.053   13.33    3.920   0.255    0.201    5.797   -8.109   2.305  
   006632945   GDOR   3.842   0.660   4.198   12.29    3.697   0.270    0.421    6.385   -8.101   2.624  
   006636041   DSCT   3.898   1.014   4.128   13.14   16.150   0.061    0.095    6.378   -8.206   1.980  
   006670894   GDOR   3.847   0.820   4.076   13.60    3.484   0.287    0.332    6.127   -8.102   2.521  
   006707493   GDDS   3.853   1.080   3.866   13.57    2.105   0.475    0.076    4.417   -8.098   1.885  
   006721523   GDOR   3.810   0.684   4.042   12.20    0.774   1.291    0.280    4.672   -8.025   2.447  
   006793409   GDOR   3.848   0.740   4.147   12.57    1.591   0.628    0.234    5.144   -8.107   2.370  
   006936521   DSCT   3.844   1.346   3.595   10.24   12.481   0.080    0.085    6.058   -8.058   1.933  
   006965782   DSCT   3.721   1.566   2.883   11.88   16.320   0.061    0.489    7.804   -7.748   2.689  
   007045605   GDDS   3.844   0.805   4.074   13.15    1.949   0.512    0.077    4.359   -8.095   1.889  
   007124680   DSCT   3.848   0.764   4.128   13.20   17.624   0.056    1.467    8.825   -8.107   3.166  
   007181066   DSCT   3.868   1.131   3.891   12.52   23.689   0.042    0.120    6.913   -8.130   2.082  
   007301435   GDDS   3.814   0.536   4.190   13.45    2.095   0.477    0.136    4.913   -8.042   2.135  
   007337156   DSCT   3.875   1.005   4.033   11.67   18.043   0.055    0.121    6.678   -8.154   2.083  
   007378067   DSCT   3.904   1.547   3.686   11.70   10.627   0.094    0.072    5.776   -8.185   1.861  
   007379646   GDDS   3.854   1.459   3.536   11.34    1.941   0.515    0.163    5.004   -8.072   2.213  
   007383764   GDOR   3.812  -1.000  -1.000    9.80    0.899   1.112    0.096    3.880     NaN    1.986  
   007454990   DSCT   3.894   1.475   3.704   12.97   21.193   0.047    0.243    7.424   -8.167   2.386  
   007533425   DSCT   3.890   1.057   4.056   12.53   23.336   0.042    0.038    5.900   -8.186   1.582  
   007547573   GDDS   3.875   1.490   3.607   13.29    2.810   0.355    0.196    5.484   -8.121   2.293  
   007551589   GDOR   3.853   1.392   3.592   13.98    1.210   0.825    2.837    7.072   -8.076   3.453  
   007583437   GDDS   3.829   0.621   4.176    8.79    1.306   0.765    0.274    5.108   -8.071   2.438  
   007626595   GDDS   3.874   1.599   3.506   11.85    1.601   0.624    0.228    5.125   -8.111   2.358  
   007662076   GDOR   3.848   0.893   4.010   10.03    1.787   0.559    0.072    4.223   -8.098   1.859  
   007662402   GDDS   3.817  -1.000  -1.000    9.58    4.311   0.232    1.015    7.282     NaN    3.006  
   007699276   DSCT   3.860   1.079   3.902   13.47   23.653   0.042    0.071    6.450   -8.116   1.851  
   007758029   GDOR   3.809   0.599   4.115   12.32    1.820   0.549    0.968    6.492   -8.028   2.986  
   007767699   DSCT   3.903   1.584   3.653   11.88   15.247   0.065    0.039    5.559   -8.182   1.596  
   007770256   DSCT   3.852   1.237   3.726   12.96   18.352   0.054    0.658    8.164   -8.085   2.818  
   007798924   GDOR   3.843   0.643   4.217   11.86    2.872   0.348    0.520    6.348   -8.103   2.716  
   007848303   DSCT   3.906   1.262   3.944   11.28   10.622   0.094    0.056    5.559   -8.208   1.753  
   007848324   GDOR   3.906  -1.000  -1.000    9.86    1.191   0.839    0.033    3.210     NaN    1.529  
   007901622   GDOR   3.783   0.486   4.110   11.37    0.564   1.772    0.051    2.924   -7.975   1.710  
   007914906   DSCT   3.842   1.070   3.829   11.96   16.310   0.061    1.453    8.750   -8.072   3.162  
   007915458   DSCT   3.865   1.027   3.970   12.73   11.943   0.083    0.118    6.300   -8.130   2.073  
   007979504   DSCT   3.882   1.361   3.754   11.51   16.645   0.060    0.661    8.083   -8.148   2.820  
   008016304   GDOR   3.843   1.568   3.398    9.15    1.687   0.592    0.127    4.667   -8.041   2.106  
   008043436   GDDS   3.849   0.795   4.103   11.92    5.059   0.197    0.865    7.282   -8.106   2.937  
   008046934   DSCT   3.848   0.757   4.135   12.23   20.601   0.048    0.213    7.285   -8.107   2.328  
   008106371   GDDS   3.849   0.843   4.064   12.15    0.878   1.138    0.150    4.242   -8.105   2.177  
   008126422   DSCT   3.863   0.927   4.047   11.47   19.799   0.050    0.232    7.325   -8.130   2.365  
   008127778   GDOR   3.945   1.372   4.042   11.96    1.350   0.740    0.300    5.216   -8.294   2.477  
   008153578   GDOR   3.843   0.852   4.030   12.11    3.020   0.331    0.123    5.144   -8.091   2.092  
   008168657   GDOR   3.809   0.696   4.027    9.48    1.048   0.954    0.058    3.575   -8.022   1.767  
   008174267   DSCT   3.849   0.727   4.167   13.70   16.185   0.061    0.078    6.207   -8.112   1.894  
   008176564   DSCT   3.768   0.093   4.407   10.33    6.542   0.152    0.041    4.871   -7.965   1.620  
   008236479   DSCT   3.865   1.035   3.959   12.26   20.335   0.049    1.655    9.054   -8.128   3.218  
   008244758   GDDS   3.860   0.952   4.011   13.74    1.659   0.602   30.499    9.408   -8.121   4.484  
   008264623   DSCT   3.881   1.154   3.930   12.59   16.947   0.059    0.274    7.335   -8.159   2.438  
   008264667   GDOR   3.854   0.807   4.114   12.49    2.203   0.453    0.823    6.517   -8.117   2.915  
   008311304   DSCT   3.918   1.259   4.010   12.03   21.654   0.046    0.374    7.817   -8.238   2.573  
   008316526   GDOR   3.821   0.588   4.176   11.27    0.736   1.357    0.123    3.914   -8.057   2.089  
   008326356   GDDS   3.848   0.944   3.963   12.95    2.819   0.354    0.500    6.299   -8.094   2.699  
   008362899   DSCT   3.885   1.262   3.851   11.54   13.498   0.074    0.961    8.226   -8.160   2.982  
   008377511   GDOR   3.836   0.646   4.183   12.87    4.243   0.235    0.249    6.047   -8.086   2.396  
   008380088   GDDS   3.829   0.662   4.140   11.94    0.511   1.956    0.121    3.587   -8.069   2.085  
   008396791   DSCT   3.871   1.369   3.697   14.11   18.305   0.054    1.233    8.707   -8.121   3.091  
   008429528   GDDS   3.847   0.850   4.043   11.88    2.477   0.403    0.357    5.895   -8.097   2.553  
   008430119   GDDS   3.852   0.982   3.949   12.98    1.094   0.913    0.197    4.669   -8.102   2.295  
   008461589   DSCT   3.861   0.974   3.996   12.92   21.530   0.046    0.069    6.348   -8.123   1.841  
   008563841   DSCT   3.864   0.986   3.997   10.72   17.802   0.056    0.069    6.189   -8.128   1.844  
   008580228   GDDS   3.862   1.386   3.639   12.10    1.701   0.587    0.102    4.484   -8.098   2.011  
   008620684   DSCT   3.848   0.666   4.218   13.47   11.370   0.087    0.209    6.753   -8.114   2.321  
   008621095   GDDS   3.872   1.444   3.633   11.97    2.742   0.364    1.294    7.100   -8.117   3.112  
   008626462   DSCT   3.837   0.962   3.904   12.37    7.879   0.126    0.734    7.524   -8.068   2.865  
   008648356   DSCT   3.873   1.051   3.984   11.69    5.963   0.167    0.247    6.339   -8.147   2.394  
   008650712   DSCT   3.852   1.246   3.717   12.62   16.129   0.062    0.276    7.298   -8.084   2.441  
   008650819   DSCT   3.854   1.106   3.846   13.14   11.072   0.090    1.464    8.419   -8.097   3.165  
   008686975   GDOR   3.863   1.238   3.775   12.59    2.342   0.426    0.312    5.728   -8.111   2.494  
   008751056   DSCT   3.874   1.036   4.002   12.03   23.165   0.043    0.216    7.402   -8.150   2.336  
   008758366   GDOR   3.857   0.768   4.166   13.65    1.909   0.523    0.398    5.761   -8.128   2.599  
   008772391   DSCT   3.863   1.432   3.605   12.31   20.316   0.049    0.214    7.280   -8.098   2.332  
   008819284   DSCT   3.892   1.157   3.974   11.89   21.918   0.045    0.244    7.456   -8.183   2.387  
   008826317   GDOR   3.851   0.887   4.033   12.82    0.335   2.985    0.185    3.584   -8.107   2.267  
   008847349   DSCT   3.846   1.474   3.491   12.65   16.575   0.060    0.099    6.432   -8.054   1.996  
   008907618   DSCT   3.880   1.371   3.730   13.99   16.588   0.060    0.112    6.544   -8.140   2.052  
   008964935   DSCT   3.899   1.325   3.857    9.88   11.583   0.086    2.285    8.845   -8.188   3.359  
   009092529   GDOR   3.828   0.594   4.197   12.91    2.484   0.402    1.092    6.867   -8.071   3.038  
   009092897   DSCT   3.853   1.197   3.766   12.94   21.925   0.045    0.095    6.643   -8.091   1.980  
   009172627   GDDS   3.866   1.355   3.683   11.61    1.579   0.633    0.065    4.033   -8.109   1.818  
   009178501   DSCT   3.835   0.666   4.164   13.52   20.764   0.048    0.135    6.901   -8.084   2.133  
   009229342   DSCT   3.905   1.409   3.814   12.96   23.416   0.042    2.023    9.351   -8.198   3.306  
   009242383   GDDS   3.815   0.546   4.187   11.93    0.626   1.596    0.289    4.515   -8.045   2.461  
   009300295   DSCT   3.895   1.609   3.592   12.27    6.968   0.143    1.126    7.789   -8.160   3.051  
   009304409   DSCT   3.842   1.535   3.423   13.54   11.392   0.087    0.216    6.783   -8.041   2.335  
   009343993   GDOR   3.829  -1.000  -1.000    9.99    2.061   0.485    0.482    5.995     NaN    2.683  
   009349426   GDOR   3.773   0.234   4.299   12.42    0.914   1.093    2.437    6.696   -7.969   3.386  
   009392416   DSCT   3.874   1.089   3.952   11.73   13.754   0.072    0.171    6.744   -8.146   2.234  
   009411840   GDOR   3.808   0.506   4.195   12.08    0.433   2.309    0.188    3.825   -8.032   2.276  
   009415300   DSCT   3.846   0.760   4.125   13.76   11.395   0.087    1.477    8.452   -8.103   3.169  
   009425403   DSCT   3.863   1.313   3.708   12.67   15.628   0.064    0.057    5.905   -8.105   1.758  
   009425897   GDDS   3.849   0.851   4.054   11.87    2.942   0.339    0.034    4.001   -8.104   1.531  
   009487871   DSCT   3.794   0.369   4.262   11.95   16.816   0.059    0.314    7.447   -8.009   2.498  
   009606739   DSCT   3.815   0.345   4.372   12.35   13.172   0.075    2.941    9.176   -8.057   3.468  
   009640204   GDOR   3.809   0.450   4.247   11.47    1.884   0.530    3.586    7.659   -8.036   3.554  
   009652302   GDOR   3.847   0.721   4.161   12.86    0.785   1.273    0.699    5.479   -8.106   2.844  
   009655769   GDDS   3.854   0.908   4.025   12.35    1.919   0.521    0.140    4.862   -8.112   2.148  
   009667584   DSCT   3.864   0.838   4.132   12.57   10.154   0.098    1.530    8.382   -8.138   3.184  
   009696853   GDOR   3.852   0.774   4.139   11.26    1.287   0.776    0.465    5.555   -8.117   2.667  
   009714633   GDDS   3.875   0.936   4.091   12.69    1.892   0.528    0.688    6.229   -8.157   2.837  
   009715359   DSCT   3.922   1.301   3.995   12.02   19.574   0.051    0.037    5.726   -8.246   1.571  
   009716256   GDDS   3.839  -1.000  -1.000   12.61    4.320   0.231    0.371    6.410     NaN    2.569  
   009716563   GDOR   3.844  -1.000  -1.000   13.63    1.573   0.635    0.344    5.469     NaN    2.537  
   009725543   DSCT   3.833   0.576   4.234   13.68   10.005   0.099    3.636    9.121   -8.084   3.560  
   009730397   GDDS   3.853   0.721   4.187   13.57    2.788   0.358    0.604    6.453   -8.120   2.781  
   009773821   DSCT   3.732   0.071   4.405    9.86   12.360   0.080    0.076    5.954   -7.895   1.885  
   009774357   GDOR   3.869   0.901   4.098   12.90    0.728   1.371    0.241    4.490   -8.146   2.382  
   009791112   DSCT   3.852   0.802   4.111   12.78   19.654   0.050    1.110    8.677   -8.114   3.045  
   009791381   DSCT   3.832   1.460   3.449   12.27   15.614   0.064    3.094    9.368   -8.023   3.490  
   009838496   DSCT   3.873   1.007   4.021   12.81   22.952   0.043    0.140    7.017   -8.149   2.147  
   009839184   GDDS   3.860   0.741   4.198   13.43    1.311   0.762    0.062    3.829   -8.134   1.797  
   009844791   DSCT   3.835   0.717   4.116   12.36    8.042   0.124    1.072    7.871   -8.080   3.030  
   009845573   DSCT   3.942   1.377   4.023   10.53   13.191   0.075    0.613    7.815   -8.287   2.787  
   009850393   DSCT   3.853   1.022   3.919   12.22   11.122   0.089    5.951    9.641   -8.102   3.774  
   009853314   GDOR   3.810   0.465   4.242    8.37    0.519   1.925    0.048    2.807   -8.040   1.688  
   009910533   GDDS   3.914   1.445   3.830   13.17    2.001   0.499    0.700    6.293   -8.218   2.845  
   009913819   DSCT   3.856   0.968   3.978   12.66   10.713   0.093    0.206    6.688   -8.111   2.314  
   009963609   DSCT   3.877   0.969   4.076   12.50   14.416   0.069    2.748    9.195   -8.162   3.439  
   009974087   DSCT   3.721   1.022   3.401   10.04    8.049   0.124    0.159    6.217   -7.796   2.203  
   010031634   DSCT   3.822   0.622   4.150   13.27   14.631   0.068    1.650    8.765   -8.057   3.217  
   010034227   DSCT   3.851   0.991   3.938   12.64   21.304   0.046    0.418    7.901   -8.100   2.622  
   010035155   DSCT   3.832   0.585   4.225   12.49    9.086   0.110    1.458    8.244   -8.083   3.163  
   010090345   GDOR   3.856   1.011   3.942   11.31    0.833   1.199    0.072    3.556   -8.110   1.857  
   010090947   GDOR   3.861   0.998   3.978   13.81    0.928   1.077    0.084    3.789   -8.123   1.927  
   010154966   DSCT   3.882   1.044   4.033   12.05   20.607   0.048    1.124    8.729   -8.169   3.050  
   010155321   GDDS   3.860   0.831   4.117   13.36    1.564   0.639    0.244    5.166   -8.128   2.389  
   010199055   GDDS   3.872   0.985   4.037   13.25    0.986   1.014    0.181    4.506   -8.148   2.259  
   010219475   DSCT   3.881   0.951   4.108   13.43    6.940   0.144    2.095    8.325   -8.171   3.321  
   010220150   DSCT   3.724   0.582   3.804   10.25   11.108   0.090    1.194    8.245   -7.836   3.077  
   010222716   GDOR   3.880   1.251   3.841   12.74    0.942   1.060    2.546    6.760   -8.151   3.405  
   010226083   DSCT   3.848   0.960   3.953   12.31   16.094   0.062    0.889    8.311   -8.095   2.949  
   010276126   GDDS   3.860   0.910   4.049   13.22    3.008   0.332    0.046    4.286   -8.125   1.665  
   010297233   DSCT   3.873   1.088   3.951   11.58   23.880   0.041    0.268    7.615   -8.145   2.429  
   010324066   DSCT   3.874   0.868   4.153   13.58   15.260   0.065    0.220    7.053   -8.161   2.343  
   010416779   DSCT   3.877   1.233   3.843   11.68    7.064   0.141    0.189    6.252   -8.145   2.277  
   010424228   DSCT   3.821   0.709   4.067   12.96    8.947   0.111    4.167    9.143   -8.049   3.619  
   010427093   DSCT   3.822   0.836   3.957   13.20   19.487   0.051    0.186    7.120   -8.044   2.270  
   010485961   DSCT   3.865   0.911   4.073   12.08   18.672   0.053    0.465    7.877   -8.137   2.667  
   010489783   DSCT   3.892   1.432   3.734   13.57   17.216   0.058    1.549    8.852   -8.165   3.190  
   010536326   GDOR   3.862   1.514   3.526   12.62    1.492   0.670    0.628    5.944   -8.088   2.798  
   010555142   DSCT   3.844   1.453   3.505    8.92    7.083   0.141    0.787    7.493   -8.053   2.896  
   010582000   DSCT   3.853   0.858   4.066   13.29   17.339   0.057    0.834    8.320   -8.112   2.921  
   010586045   DSCT   3.947   1.252   4.160   13.82   16.567   0.060    1.219    8.610   -8.308   3.086  
   010609641   DSCT   3.880   0.975   4.084   12.86   10.171   0.098    3.430    9.085   -8.168   3.535  
   010616124   DSCT   3.879   1.061   4.002    9.67   12.786   0.078    0.755    7.970   -8.160   2.878  
   010616239   GDOR   3.823   0.546   4.221   11.96    2.806   0.356    0.450    6.203   -8.063   2.653  
   010616594   DSCT   3.712   0.581   3.762    9.83   13.336   0.075    0.381    7.412   -7.809   2.581  
   010678547   GDDS   3.912   1.303   3.943   12.40    2.724   0.367    0.532    6.322   -8.222   2.725  
   010679429   DSCT   3.867   0.892   4.097   13.02   14.246   0.070    3.112    9.293   -8.142   3.493  
   010679607   GDOR   3.882   0.971   4.096   13.65    2.122   0.471    4.632    7.985   -8.173   3.665  
   010744042   DSCT   3.825   0.576   4.202   11.77    9.480   0.105    0.735    7.687   -8.066   2.866  
   010744342   GDOR   3.842   0.600   4.252   13.66    0.717   1.393    0.301    4.671   -8.104   2.479  
   010753246   DSCT   3.835   0.776   4.063   12.96   23.011   0.043    0.087    6.611   -8.076   1.943  
   010811753   DSCT   3.908   1.589   3.672   10.94   17.500   0.057    0.771    8.260   -8.193   2.887  
   010814711   GDDS   3.956   1.638   3.865   11.08    2.051   0.487    0.035    3.717   -8.304   1.546  
   010873947   GDOR   3.865   0.906   4.077   13.71    2.259   0.442    0.392    5.896   -8.137   2.593  
   010881855   DSCT   3.836   0.684   4.149   12.84   21.235   0.047    0.442    7.945   -8.083   2.645  
   010931805   DSCT   3.885   1.059   4.032   12.91   15.300   0.065    3.113    9.355   -8.174   3.493  
   010938094   GDOR   3.825   0.439   4.329   12.84    3.719   0.268    0.543    6.611   -8.075   2.735  
   010978178   GDDS   3.856   0.828   4.106   12.74    1.757   0.569    0.126    4.692   -8.121   2.101  
   010990961   DSCT   3.897   0.957   4.176   13.19   17.319   0.057    0.439    7.763   -8.208   2.643  
   011044372   DSCT   3.904   1.305   3.903   12.45    9.724   0.102    5.016    9.376   -8.203   3.700  
   011044547   DSCT   3.948   1.483   3.962    9.97   17.064   0.058    0.250    7.262   -8.295   2.399  
   011093203   GDDS   3.861   1.012   3.961   10.68    3.019   0.331    0.167    5.407   -8.120   2.223  
   011100331   DSCT   3.874   1.030   4.005   12.34   20.115   0.049    0.121    6.774   -8.149   2.083  
   011100532   DSCT   3.895   1.156   3.989   13.06   18.608   0.053    0.333    7.584   -8.190   2.522  
   011127641   GDDS   3.851   0.816   4.092   12.89    4.486   0.222    0.308    6.282   -8.109   2.489  
   011151714   GDOR   3.877   1.024   4.028   13.05    1.621   0.616    1.575    6.814   -8.159   3.197  
   011152625   DSCT   3.868   0.916   4.080   12.68   12.807   0.078    0.481    7.580   -8.143   2.682  
   011183399   GDOR   3.861   0.940   4.027   12.83    2.330   0.429    2.523    7.538   -8.125   3.401  
   011199228   DSCT   3.969  -1.000  -1.000    9.88   18.177   0.055    0.051    5.944   -7.938   1.712  
   011201483   GDOR   3.844   0.664   4.203   12.29    2.686   0.372    1.061    6.909   -8.105   3.025  
   011240653   GDOR   3.810   0.597   4.121   10.57    0.685   1.458    0.047    3.023   -8.031   1.675  
   011260307   DSCT   3.855   0.934   4.006   11.67   15.849   0.063    0.308    7.378   -8.112   2.489  
   011303090   GDOR   3.872   1.176   3.871   12.36    4.341   0.230    0.125    5.471   -8.137   2.098  
   011357796   DSCT   3.842   0.921   3.960   11.83    8.259   0.121    0.199    6.435   -8.082   2.300  
   011410915   DSCT   3.840   0.790   4.069   12.44   16.680   0.060    0.074    6.188   -8.085   1.871  
   011464245   DSCT   3.868   0.930   4.071   13.35   17.353   0.057    1.334    8.729   -8.144   3.125  
   011468621   DSCT   3.871   1.084   3.947   12.42   11.364   0.088    0.177    6.610   -8.141   2.249  
   011494765   GDOR   3.848   0.915   3.991   11.14    0.329   3.036    1.824    5.557   -8.096   3.261  
   011495305   DSCT   3.860   0.854   4.103   13.95   11.618   0.086    4.887    9.508   -8.130   3.689  
   011623878   GDDS   3.804   0.572   4.118   12.34    3.225   0.310    1.172    7.155   -8.018   3.069  
   011654267   GDDS   3.851   0.811   4.096   12.63    4.327   0.231    0.350    6.360   -8.110   2.544  
   011666328   GDOR   3.822   0.531   4.232   11.01    0.691   1.446    0.052    3.121   -8.063   1.720  
   011667100   GDOR   3.852   0.917   4.007   12.65    0.365   2.736    1.191    5.277   -8.106   3.075  
   011704336   GDOR   3.841   0.749   4.112   12.29    0.645   1.550    0.323    4.637   -8.092   2.509  
   011815158   DSCT   3.820   0.503   4.243   12.50   12.842   0.077    4.381    9.500   -8.057   3.641  
   011826440   GDDS   3.847   1.154   3.774   12.07    4.540   0.220    0.092    5.245   -8.078   1.965  
   011871236   GDOR   3.886   1.196   3.913   13.74    1.259   0.794    0.370    5.338   -8.167   2.568  
   011910256   DSCT   3.853   1.467   3.527   10.63   18.794   0.053    0.034    5.626   -8.071   1.539  
   011924025   DSCT   3.859   0.925   4.029   11.86   18.091   0.055    0.784    8.304   -8.120   2.894  
   012062443   GDOR   3.867   1.034   3.973   10.94    1.461   0.684    0.044    3.620   -8.135   1.645  
   012111004   GDOR   3.871   1.111   3.921   13.68    2.117   0.472    1.547    7.031   -8.138   3.189  
   012116239   DSCT   3.962   1.355   4.140   15.02   23.718   0.042    0.178    7.252   -8.335   2.251  
   012216210   GDOR   3.877   1.288   3.791   12.96    4.534   0.220    0.151    5.674   -8.140   2.180  
