# Supplementary material for: A study of pulsation & rotation in a sample of A-K type stars in the Kepler field
Source: Astrophys Space Sci. 2018 Dec 3;363(12):260. doi: 10.1007/s10509-018-3480-1 (PMC6280877; doi:10.1007/s10509-018-3480-1)
Supplement: Supplementary file 3 — (DAT 49 kB) [file 10509_2018_3480_MOESM3_ESM.dat]

#TABLE4-NEWLY IDENTIFIED ROTATIONAL VARIABLES
#                                        DERIVED AND KIC PARAMETERS     
#-----------------------------------------------------------------------------------------------
#     KIC     Frot     Prot      Amp    Temp   Log(T)  Log(L)   Log(g) Radius    Kp     (B-V)o 
#      1        2      3       4       5       6        7       8        9       10       11   
#-----------------------------------------------------------------------------------------------
  000757280   0.7406   1.3502   0.1620   6648   3.823   0.696   4.082   1.683   11.901   0.375  
  001026133   0.3714   2.6927   0.1152   6825   3.834   0.650   4.171   1.515   13.161   0.331  
  001431474   0.2536   3.9433   0.4474   6645   3.822   0.749   4.034   1.791   13.521   0.412  
  001571732   0.4615   2.1670   0.3475   6507   3.813   0.672   4.065   1.710   12.872   0.395  
  001575672   0.1121   8.9227   0.0882   6532   3.815   0.663   4.084   1.679   11.987   0.390  
  002142575   0.6343   1.5765   0.0334   -1.0  -1.000  -1.000  -1.000  -1.000    9.849   0.432  
  002155343   0.1233   8.1093   0.1484   6662   3.824   0.843   3.953   1.986   13.307   0.381  
  002297398   0.3154   3.1703   0.5252   4907   3.691  -0.371   4.482   0.905   15.833   0.918  
  002311218   0.1257   7.9527   0.1002   6424   3.808   0.400   4.288   1.282   12.159   0.323  
  002436421   0.6954   1.4381   0.3304   6881   3.838  -1.000   3.956  -1.000   15.017   0.418  
  002437762   0.2356   4.2439   0.7985   7489   3.874   1.106   3.939   2.126   15.014   0.335  
  002437888   0.1954   5.1171   0.7699   6148   3.789   0.651   3.985   1.868   14.784   0.600  
  002438566   0.1421   7.0374   0.9979   6577   3.818   0.773   3.993   1.880   15.932   0.453  
  002578513   0.2743   3.6454   0.1243   6800   3.833   1.357   3.539   3.445   11.102   0.245  
  002715342   0.1311   7.6297   0.0707   6256   3.796   0.444   4.199   1.423   12.178   0.365  
  002715487   1.4276   0.7005   0.1594   7459   3.873   1.172   3.873   2.313   13.809   0.230  
  002833554   0.1121   8.9211   0.1409   5486   3.739   0.485   3.941   1.939   12.162   0.597  
  002852641   0.5296   1.8881   0.1124   6533   3.815   0.439   4.283   1.297   12.084   0.321  
  002857477   0.6818   1.4666   0.1811   6741   3.829   0.679   4.123   1.605   12.969   0.310  
  002860732   0.1282   7.8006   0.1103   6622   3.821   0.528   4.226   1.399   12.574   0.328  
  002985396   0.7656   1.3062   0.0889   6804   3.833   1.100   3.765   2.559   11.019   0.249  
  002991460   0.1111   8.9992   0.0889   7544   3.878   1.236   3.839   2.434   12.953   0.186  
  003002336   1.2020   0.8319   0.0706   7424   3.871   1.572   3.515   3.699   11.953   0.188  
  003002346   0.3298   3.0319   0.1082   6852   3.836   0.976   3.886   2.187   13.141   0.313  
  003099019   0.1997   5.0084   0.3576   5310   3.725   1.032   3.407   3.886   10.696   0.642  
  003219709   0.3777   2.6476   0.0622   6167   3.790   0.169   4.429   1.066   12.077   0.390  
  003356577   1.5779   0.6338   0.0766   6541   3.816   0.353   4.366   1.171   12.323   0.306  
  003439374   1.4349   0.6969   0.1390   6909   3.839   0.746   4.107   1.651   12.812   0.268  
  003441652   1.0783   0.9274   0.1405   6950   3.842   0.725   4.136   1.593   13.836   0.302  
  003448817   1.0552   0.9476   0.4591   6599   3.819   0.526   4.222   1.405   13.205   0.338  
  003454303   0.1448   6.9039   0.0660   6349   3.803   0.322   4.339   1.200   12.377   0.341  
  003459226   0.9265   1.0793   0.0407   7136   3.853   1.398   3.589   3.279   10.123   0.186  
  003459261   1.3926   0.7181   0.1069   6702   3.826   1.425   3.453   3.836   10.399   0.258  
  003532982   0.1862   5.3706   0.2575   6859   3.836   0.776   4.067   1.733   12.600   0.299  
  003534580   1.2195   0.8200   0.1713   -1.0  -1.000  -1.000  -1.000  -1.000    9.981   0.478  
  003542116   0.9164   1.0912   0.0595   -1.0  -1.000  -1.000  -1.000  -1.000    9.979   0.454  
  003561645   0.1065   9.3906   0.1190   6742   3.829   0.122   4.638   0.845   14.980   0.358  
  003640832   0.8210   1.2181   0.1385   6524   3.815   0.506   4.219   1.405   12.547   0.330  
  003642713   0.3723   2.6862   0.1708   6697   3.826   0.476   4.295   1.287   12.201   0.272  
  003644128   0.5601   1.7853   0.3320   6731   3.828   0.340   4.431   1.090   12.993   0.296  
  003657812   0.6329   1.5801   0.1921   6559   3.817   0.378   4.348   1.199   13.050   0.316  
  003659087   0.5178   1.9311   0.4458   6542   3.816  -0.011   4.707   0.770   15.712   0.450  
  003660581   0.7025   1.4235   0.0821   6408   3.807   0.306   4.371   1.157   12.358   0.325  
  003762897   0.6426   1.5562   0.1689   7011   3.846   1.458   3.504   3.639   12.684   0.324  
  003763706   0.5836   1.7136   0.3912   6633   3.822   0.351   4.393   1.137   13.880   0.362  
  003764683   0.6145   1.6274   0.1775   6534   3.815   0.223   4.486   1.011   13.313   0.357  
  003850331   1.2485   0.8010   0.2171   6528   3.815   0.601   4.135   1.565   12.661   0.329  
  003854231   1.0068   0.9933   0.1929   7206   3.858   0.783   4.153   1.583   13.931   0.291  
  003861414   0.6069   1.6478   0.0565   6147   3.789   0.511   4.110   1.591   12.143   0.408  
  003868442   4.8024   0.2082   0.1777   6458   3.810   0.522   4.187   1.460   11.692   0.322  
  003951334   0.1272   7.8634   0.0435   6343   3.802   0.344   4.317   1.233   11.332   0.357  
  003962256   0.4474   2.2350   0.1914   6531   3.815  -0.032   4.724   0.754   15.884   0.462  
  003965304   0.1293   7.7339   0.0207   9365   3.972   1.304   4.228   1.709   10.852  -0.141  
  003968948   0.1279   7.8215   0.0417   6427   3.808  -0.077   4.736   0.740   12.207   0.354  
  004041451   0.5619   1.7796   0.1043   6406   3.807   0.495   4.196   1.439   11.267   0.317  
  004045351   0.1507   6.6340   0.4190   6072   3.783   0.659   3.956   1.934   11.176   0.375  
  004058963   0.1282   7.7997   0.0421   6272   3.797   0.463   4.188   1.446   11.465   0.344  
  004145040   0.1873   5.3402   0.3293   6930   3.841   1.605   3.354   4.412   11.537   0.257  
  004265293   0.1257   7.9572   0.1596   6549   3.816  -0.047   4.742   0.737   15.961   0.421  
  004269031   0.4347   2.3005   0.0737   6746   3.829   0.462   4.322   1.249   13.090   0.287  
  004270268   0.1141   8.7632   0.0510   5769   3.761  -0.032   4.495   0.967   12.189   0.490  
  004273775   0.3976   2.5149   0.0727   6638   3.822   0.657   4.115   1.614   11.744   0.290  
  004274748   0.3253   3.0737   0.3262   6683   3.825   0.673   4.113   1.622   12.201   0.284  
  004284959   0.8380   1.1933   0.1638   6506   3.813   0.387   4.324   1.231   13.863   0.375  
  004367000   1.2188   0.8205   0.1722   6764   3.830   0.548   4.246   1.372   13.515   0.321  
  004371632   1.1439   0.8742   0.1554   7284   3.862   1.299   3.716   2.808   12.635   0.228  
  004376559   0.8781   1.1388   0.3549   6697   3.826   0.489   4.283   1.307   13.614   0.336  
  004380951   0.7520   1.3298   0.1624   7000   3.845   1.365   3.583   3.278   13.030   0.326  
  004454906   2.0139   0.4965   0.2186   6514   3.814   0.461   4.257   1.338   12.752   0.337  
  004483691   0.7312   1.3676   0.0981   6563   3.817   0.535   4.204   1.435   13.446   0.355  
  004563472   0.9081   1.1012   0.2322   6802   3.833   0.569   4.238   1.389   13.854   0.332  
  004566740   0.4021   2.4868   0.2442   6637   3.822   0.539   4.220   1.410   12.609   0.314  
  004578644   0.6379   1.5677   0.1767   6684   3.825   0.659   4.126   1.595   12.565   0.309  
  004649813   0.5131   1.9489   0.0907   6796   3.832   0.963   3.883   2.191   12.962   0.308  
  004679692   1.5119   0.6614   0.0164   8585   3.934   1.910   3.513   4.086    9.834  -0.058  
  004755621   0.5893   1.6970   0.1499   -1.0  -1.000  -1.000  -1.000  -1.000    9.487   0.564  
  004820368   0.9857   1.0145   0.0781   6646   3.823   0.636   4.136   1.572   11.557   0.261  
  004832077   1.2525   0.7984   0.0325   6717   3.827   0.451   4.324   1.244   10.789   0.219  
  004902085   0.8656   1.1552   0.0635   6092   3.785   0.382   4.209   1.396   12.093   0.423  
  004920612   0.4198   2.3821   0.0827   6758   3.830   0.586   4.211   1.435   11.586   0.268  
  004928203   0.7718   1.2957   0.1253   6682   3.825   1.133   3.705   2.756   10.370   0.254  
  004932562   0.7887   1.2679   0.2360   6617   3.821   0.382   4.360   1.184   13.563   0.359  
  004934103   0.5189   1.9272   0.0446   6508   3.813   0.544   4.181   1.475   11.421   0.308  
  004934767   0.9428   1.0606   0.0968   9722   3.988   1.366   4.253   1.702   11.237  -0.148  
  004934893   0.8146   1.2276   0.8814   6814   3.833   0.881   3.960   1.983   11.694   0.266  
  004939294   0.3257   3.0707   0.0661   6590   3.819   0.422   4.315   1.250   12.233   0.318  
  004945152   2.3054   0.4338   0.1046   6566   3.817   0.271   4.450   1.058   13.435   0.361  
  004947759   0.1312   7.6229   0.0540   6296   3.799   0.288   4.356   1.173   12.355   0.373  
  004952246   0.5457   1.8324   0.2605   6818   3.834   1.062   3.803   2.438   12.302   0.284  
  004990637   1.0595   0.9438   0.1451   6970   3.843   1.420   3.527   3.525   10.013   0.181  
  004992587   0.2166   4.6175   0.1520   -1.0  -1.000  -1.000  -1.000  -1.000    8.980   0.450  
  004994971   0.9386   1.0654   0.1148   6801   3.833   0.561   4.245   1.377   11.091   0.216  
  005004690   1.4315   0.6986   0.3366   7312   3.864   0.906   4.070   1.773   13.580   0.231  
  005018367   0.4118   2.4285   0.0577   6195   3.792   1.032   3.664   2.855   11.553   0.408  
  005024017   0.1423   7.0256   0.0710   -1.0  -1.000  -1.000  -1.000  -1.000   12.770   0.714  
  005024118   2.5408   0.3936   0.2095   6081   3.784  -0.044   4.592   0.858   16.833   0.634  
  005025464   2.2120   0.4521   1.2063   7331   3.865   0.922   4.061   1.796   13.225   0.241  
  005027497   0.3481   2.8724   0.0676   6956   3.842   0.840   4.034   1.815   11.938   0.253  
  005027610   2.2692   0.4407   0.3313   6880   3.838   0.692   4.148   1.565   12.983   0.308  
  005084289   0.7340   1.3624   0.1777   6502   3.813   1.323   3.490   3.624   12.346   0.341  
  005094944   0.2395   4.1751   0.0593   -1.0  -1.000  -1.000  -1.000  -1.000    9.162   0.521  
  005167165   0.9989   1.0011   0.0955   5849   3.767   0.266   4.242   1.326   11.759   0.445  
  005175755   0.4219   2.3705   0.2088   6685   3.825   0.647   4.136   1.574   13.866   0.335  
  005184088   0.6106   1.6379   0.3357   6517   3.814   0.426   4.291   1.283   13.280   0.351  
  005192090   1.0369   0.9644   0.1897   6598   3.819  -0.192   4.892   0.615   13.767   0.307  
  005216092   1.0055   0.9946   0.1952   6505   3.813   0.483   4.235   1.376   12.939   0.355  
  005256372   1.1615   0.8609   0.3300   6677   3.825   1.234   3.616   3.100    9.676   0.227  
  005266167   0.1228   8.1418   0.0833   -1.0  -1.000  -1.000  -1.000  -1.000    9.915   0.427  
  005269603   0.1653   6.0488   0.0445   6799   3.832   0.768   4.058   1.748   12.209   0.273  
  005269729   0.1121   8.9173   0.0296   6247   3.796   0.367   4.267   1.306   11.571   0.359  
  005306707   0.1578   6.3355   0.0944   8814   3.945   1.440   3.983   2.255   12.135  -0.003  
  005308609   1.7571   0.5691   0.0565   6432   3.808   0.593   4.115   1.598   12.411   0.357  
  005370023   0.3376   2.9617   0.1726   6555   3.817   0.566   4.174   1.491   11.445   0.291  
  005386872   0.2773   3.6058   0.3698   -1.0  -1.000  -1.000  -1.000  -1.000    9.608   0.439  
  005389874   1.8640   0.5365   0.0655   7163   3.855   0.623   4.285   1.333   11.670   0.159  
  005429136   0.1194   8.3760   0.0316   5164   3.713   0.756   3.610   2.991   12.237   0.658  
  005449303   1.7691   0.5653   0.0660   6811   3.833   0.644   4.173   1.510   11.711   0.242  
  005449646   0.2313   4.3239   0.2363   6859   3.836   0.721   4.116   1.628   13.809   0.321  
  005469563   1.2580   0.7949   0.1289   6752   3.829   0.700   4.107   1.640   12.441   0.286  
  005479538   5.6540   0.1769   0.7524   9504   3.978   1.242   4.313   1.544   11.459  -0.103  
  005512048   0.2494   4.0097   2.4264   5900   3.771   0.100   4.412   1.076   12.065   0.460  
  005514283   1.1834   0.8450   0.5488   6560   3.817   0.601   4.144   1.550   12.732   0.313  
  005530963   0.9259   1.0800   0.2718   6541   3.816   0.451   4.274   1.312   12.454   0.317  
  005566948   2.3813   0.4199   0.0581   6419   3.807   0.538   4.161   1.506   11.495   0.322  
  005599579   0.2601   3.8444   0.2707   -1.0  -1.000  -1.000  -1.000  -1.000    9.742   0.217  
  005607987   0.1135   8.8133   0.0933   6583   3.818   0.167   4.551   0.934   14.195   0.322  
  005629449   2.8206   0.3545   0.1433   6669   3.824   0.705   4.080   1.690   13.086   0.310  
  005637237   1.9160   0.5219   0.0588   7288   3.863   1.033   3.950   2.065   12.667   0.230  
  005693763   0.5847   1.7102   0.0500   6622   3.821   0.612   4.151   1.540   11.913   0.307  
  005698005   0.1130   8.8516   0.0443   5326   3.726   0.523   3.862   2.149   10.443   0.621  
  005698730   2.4927   0.4012   0.3140   6827   3.834   0.740   4.090   1.680   12.760   0.265  
  005708575   0.1474   6.7826   0.0719   6649   3.823   0.883   3.915   2.088   12.586   0.320  
  005730854   0.7232   1.3828   0.0507   6568   3.817   0.750   4.012   1.836   11.386   0.291  
  005731646   3.2366   0.3090   0.2697   8824   3.946   1.270   4.134   1.850   12.958   0.031  
  005806583   3.7418   0.2673   0.0788   6817   3.834   0.583   4.230   1.405   12.919   0.294  
  005811780   0.5962   1.6772   0.0604   6571   3.818   0.393   4.337   1.215   12.975   0.317  
  005855507   0.3785   2.6418   0.0678   6557   3.817   0.626   4.121   1.596   12.746   0.321  
  005902653   0.7383   1.3544   0.0772   6490   3.812   0.833   3.916   2.069   11.921   0.377  
  005938266   0.9185   1.0888   0.2701   6578   3.818   0.506   4.235   1.381   10.597   0.258  
  005959837   0.3167   3.1575   0.2295   6650   3.823   0.648   4.126   1.591   12.176   0.289  
  005962873   1.6657   0.6004   0.0760   5932   3.773   0.352   4.190   1.423   12.199   0.449  
  005979800   2.6904   0.3717   0.0582   5032   3.702   0.524   3.772   2.409   11.893   0.785  
  006022792   0.3444   2.9039   0.4583   6752   3.829   0.706   4.102   1.650   11.481   0.254  
  006100062   0.2854   3.5038   0.2354   6669   3.824   0.693   4.091   1.667   12.135   0.275  
  006124864   1.4303   0.6991   0.4686   6658   3.823   0.272   4.474   1.030   14.077   0.340  
  006126562   1.1967   0.8356   0.1112   6548   3.816   0.513   4.219   1.406   11.658   0.292  
  006138109   0.9109   1.0979   0.1861   6804   3.833   1.378   3.522   3.524   11.155   0.247  
  006138789   1.7512   0.5710   0.0467   7329   3.865   1.162   3.848   2.368   12.195   0.207  
  006195954   0.1267   7.8934   0.3289   6817   3.834   0.853   3.986   1.919   13.960   0.309  
  006200893   0.1725   5.7961   0.0734   6020   3.780   0.171   4.383   1.122   12.335   0.418  
  006210480   0.5840   1.7122   0.3577   6598   3.819  -0.064   4.772   0.712   13.484   0.294  
  006213665   0.1232   8.1168   0.1179   6537   3.815   0.148   4.557   0.926   15.083   0.401  
  006222668   1.3047   0.7664   0.0339   -1.0  -1.000  -1.000  -1.000  -1.000    9.967   0.263  
  006232847   0.4920   2.0327   0.0482   -1.0  -1.000  -1.000  -1.000  -1.000    9.701   0.477  
  006235404   2.0362   0.4911   0.2290   6948   3.842   0.779   4.087   1.696   11.702   0.251  
  006271151   0.6631   1.5082   0.3246   -1.0  -1.000  -1.000  -1.000  -1.000    8.839   0.531  
  006279026   0.6559   1.5246   0.1424   6595   3.819   0.452   4.288   1.292   13.122   0.321  
  006283912   0.6711   1.4900   0.0709   6683   3.825   0.756   4.038   1.785   10.350   0.245  
  006285289   0.9913   1.0088   0.5334   6652   3.823   0.545   4.219   1.413   13.148   0.330  
  006288080   0.1225   8.1647   0.0678   6759   3.830   0.683   4.124   1.605   13.157   0.300  
  006291694   0.2467   4.0529   0.0610   6181   3.791   0.578   4.059   1.700   11.224   0.381  
  006312643   4.2270   0.2366   0.0500   6258   3.796   0.286   4.346   1.185   12.257   0.486  
  006356627   0.2375   4.2109   0.1196   6388   3.805   0.440   4.241   1.358   12.132   0.339  
  006367260   1.2025   0.8316   0.1476   7344   3.866   1.486   3.568   3.427   12.290   0.210  
  006385065   0.1862   5.3697   0.1731   6554   3.817   0.449   4.279   1.304   13.555   0.369  
  006423280   0.3740   2.6738   0.0839   6643   3.822   1.265   3.580   3.244   12.775   0.319  
  006426158   0.2054   4.8677   2.4816   -1.0  -1.000  -1.000  -1.000  -1.000    9.153   0.260  
  006436854   0.1824   5.4827   0.0379   6233   3.795   0.351   4.278   1.287   12.141   0.361  
  006450934   0.5974   1.6738   0.0909   6537   3.815   0.512   4.218   1.409   12.801   0.326  
  006515991   1.3594   0.7356   0.0663   6799   3.832   0.808   4.022   1.830   13.960   0.333  
  006526568   0.6122   1.6335   0.1546   6773   3.831  -0.088   4.842   0.658   13.882   0.279  
  006526875   0.2756   3.6290   0.1895   6741   3.829   0.706   4.098   1.656   11.212   0.233  
  006528714   0.1009   9.9083   0.1123   7443   3.872   0.992   4.028   1.889   12.051   0.162
  006535143   0.8472   1.1803   0.0991   6501   3.813   0.571   4.154   1.525   10.928   0.265  
  006549138   0.1392   7.1824   0.0594   6524   3.815   0.298   4.412   1.106   13.576   0.361  
  006593140   0.3716   2.6912   0.0790   6602   3.820   0.560   4.193   1.459   13.283   0.315  
  006604812   0.1121   8.9226   0.0968   6452   3.810   0.442   4.257   1.334   11.536   0.325  
  006611172   0.3616   2.7658   0.3319   6703   3.826   0.405   4.363   1.184   13.763   0.318  
  006611242   0.4487   2.2286   0.0546   6789   3.832   0.702   4.115   1.626   12.287   0.274  
  006614492   1.7117   0.5842   0.0746   7379   3.868   0.920   4.076   1.768   12.308   0.176  
  006621643   1.0798   0.9261   0.1380   6602   3.820   0.553   4.199   1.447   13.648   0.370  
  006636237   0.1270   7.8719   0.0536   6534   3.815   0.435   4.288   1.290   12.232   0.343  
  006695904   0.1366   7.3193   0.0664   6490   3.812   0.549   4.171   1.492   12.416   0.333  
  006698707   0.3457   2.8923   0.0707   6938   3.841   0.953   3.928   2.077   13.025   0.207  
  006715221   0.5019   1.9924   0.0643   6633   3.822   0.432   4.318   1.248   11.833   0.294  
  006716552   0.1139   8.7808   0.0327   6271   3.797   0.289   4.348   1.184   11.125   0.344  
  006751685   1.0197   0.9807   0.0586   6656   3.823   0.536   4.228   1.397   11.354   0.255  
  006768443   0.2708   3.6928   0.0898   6517   3.814   0.517   4.208   1.425   12.893   0.320  
  006786210   0.1152   8.6823   0.0448   6828   3.834   0.595   4.222   1.420   13.455   0.305  
  006839061   0.1270   7.8723   0.0234   6216   3.794   0.410   4.219   1.385   11.672   0.366  
  006859669   0.5708   1.7520   0.0329   6349   3.803   0.443   4.227   1.380   10.331   0.310  
  006860836   0.1088   9.1907   0.0248   8367   3.923   1.333   3.966   2.212   13.577   0.036  
  006863365   0.1393   7.1790   0.0878   6662   3.824   0.566   4.203   1.444   13.684   0.337  
  006951827   0.1392   7.1828   0.0914   6812   3.833   0.684   4.137   1.582   14.074   0.339  
  006957044   0.6173   1.6200   0.0310   7292   3.863   0.822   4.140   1.618   12.443   0.215  
  006960592   1.4848   0.6735   0.0549   7115   3.852   0.875   4.045   1.805   12.571   0.243  
  006961604   0.6901   1.4490   0.1228   6778   3.831   0.486   4.308   1.272   13.516   0.328  
  006964503   1.0242   0.9764   0.1668   7207   3.858   1.372   3.631   3.119    9.042   0.122  
  007013649   0.1999   5.0032   0.0815   -1.0  -1.000  -1.000  -1.000  -1.000    8.998   0.476  
  007033113   0.1292   7.7426   0.0910   6530   3.815  -0.035   4.726   0.752   14.421   0.349  
  007091594   0.4646   2.1525   0.3188   6605   3.820   0.651   4.111   1.620   13.470   0.321  
  007131587   0.4265   2.3449   0.0789   6513   3.814   0.825   3.930   2.035   10.089   0.273  
  007175896   0.5608   1.7832   0.0646   6739   3.829   0.510   4.274   1.323   11.121   0.274  
  007180403   0.1022   9.7850   0.0402   6161   3.790   0.426   4.189   1.437   12.262   0.395  
  007188126   0.8824   1.1332   0.1544   6783   3.831   0.660   4.151   1.552   12.572   0.283  
  007191873   1.1628   0.8600   0.0277   6573   3.818   0.663   4.092   1.657    9.953   0.242  
  007198817   0.1953   5.1200   0.0733   6279   3.798   0.282   4.356   1.172   12.274   0.371  
  007201728   0.1217   8.2173   0.0303   6048   3.782   0.078   4.479   0.998   12.090   0.413  
  007202697   0.9994   1.0006   0.3506   6541   3.816   0.253   4.460   1.044   14.144   0.375  
  007206915   0.3351   2.9840   0.0561   6674   3.824   0.384   4.374   1.166   13.961   0.352  
  007217082   0.3133   3.1918   0.0658   5951   3.775   0.270   4.269   1.287   12.020   0.443  
  007282209   0.2491   4.0142   0.1311   6624   3.821   0.546   4.211   1.426   11.289   0.266  
  007352004   0.1173   8.5233   0.0225   5707   3.756  -0.013   4.457   1.010   12.125   0.495  
  007354213   1.3588   0.7360   0.1673   7047   3.848   0.869   4.031   1.829   10.758   0.182  
  007366036   0.1218   8.2103   0.0366   6197   3.792   0.476   4.155   1.503   11.656   0.370  
  007422349   0.1281   7.8046   0.0420   5036   3.702   1.301   3.062   5.890   12.054   0.806  
  007432906   0.7148   1.3990   0.0441   6616   3.821   0.601   4.159   1.524   11.434   0.288  
  007439060   0.9787   1.0217   0.1055   6815   3.833   0.735   4.092   1.675   11.522   0.246  
  007439240   0.6341   1.5771   0.1422   6817   3.834   0.849   3.989   1.910   12.733   0.280  
  007451348   1.5516   0.6445   0.1517   7278   3.862   1.061   3.923   2.137   12.759   0.204  
  007470902   0.5971   1.6748   0.0935   -1.0  -1.000  -1.000  -1.000  -1.000    8.470   0.455  
  007501194   1.0950   0.9133   0.0285   -1.0  -1.000  -1.000  -1.000  -1.000    9.311   0.263  
  007504634   0.6319   1.5825   0.0620   6491   3.812   0.657   4.074   1.688   10.988   0.299  
  007516354   4.0660   0.2459   1.0826   5073   3.705   1.793   2.584  10.222   11.430   0.829  
  007518531   0.1293   7.7344   0.0693   6624   3.821   0.557   4.201   1.444   13.520   0.339  
  007538450   0.1247   8.0178   0.0149   7424   3.871   1.447   3.623   3.206   11.566   0.159  
  007549935   0.1961   5.0987   0.1896   -1.0  -1.000  -1.000  -1.000  -1.000    9.680   0.549  
  007592038   0.3411   2.9313   0.1927   6815   3.833   0.704   4.120   1.617   13.889   0.297  
  007609818   0.1392   7.1825   0.0638   6636   3.822   0.426   4.325   1.238   13.416   0.329  
  007613432   0.3266   3.0618   0.2347   6593   3.819   0.310   4.421   1.097   14.027   0.361  
  007658925   1.1746   0.8513   0.0570   6654   3.823   0.579   4.190   1.468   11.965   0.286  
  007674262   0.1226   8.1536   0.0954   8778   3.943   1.349   4.054   2.047   12.122  -0.062  
  007676992   0.4002   2.4987   0.0739   6246   3.796   0.485   4.160   1.496   11.761   0.187  
  007700577   0.1351   7.4002   0.0297   6459   3.810   0.317   4.376   1.153   12.396   0.339  
  007708418   1.3305   0.7516   0.0618   6999   3.845   0.828   4.057   1.767   11.821   0.236  
  007733716   0.6697   1.4932   0.0334   6581   3.818   0.642   4.113   1.615   10.706   0.256  
  007743788   0.4363   2.2917   0.0317   6831   3.834   0.812   4.027   1.822   11.637   0.247  
  007778541   0.1840   5.4341   0.0766   5951   3.775   0.108   4.420   1.068   12.310   0.479  
  007821229   0.4949   2.0207   0.0787   6662   3.824   0.577   4.193   1.462   12.802   0.298  
  007835133   0.1884   5.3085   0.4401   6101   3.785   0.230   4.352   1.169   12.004   0.394  
  007841640   0.5825   1.7168   0.3538   6665   3.824   0.543   4.224   1.405   12.487   0.301  
  007846715   0.2898   3.4510   0.0805   6500   3.813   0.477   4.239   1.368   13.143   0.363  
  007849517   1.1411   0.8764   0.1147   6358   3.803   0.355   4.311   1.243   12.238   0.333  
  007894966   1.9087   0.5239   0.0555   7523   3.876   0.893   4.138   1.650   13.511   0.215  
  007916872   0.4356   2.2958   0.1535   6786   3.832   0.936   3.904   2.129   12.887   0.321  
  007951015   1.4795   0.6759   0.1399   6949   3.842   0.753   4.110   1.646   12.388   0.240  
  007971534   2.4225   0.4128   0.0557   -1.0  -1.000  -1.000  -1.000  -1.000    9.371   0.341  
  007972837   0.1217   8.2195   0.0512   6526   3.815   0.263   4.446   1.061   13.177   0.333  
  007988683   0.1362   7.3418   0.2144   6863   3.837   0.641   4.190   1.482   13.951   0.349  
  007988994   0.3950   2.5318   1.6649   8755   3.942   1.398   4.006   2.177   12.105   0.002  
  008006835   0.3380   2.9583   0.0452   6135   3.788   0.147   4.440   1.050   11.916   0.378  
  008008219   0.1401   7.1378   0.0563   6583   3.818   0.571   4.177   1.487   12.438   0.291  
  008016698   0.1743   5.7359   0.0730   6503   3.813   0.566   4.160   1.515   13.446   0.363  
  008023668   1.1930   0.8382   0.1008   6966   3.843   1.236   3.687   2.856   12.846   0.265  
  008036373   0.1366   7.3231   0.0325   7384   3.868   0.783   4.200   1.508   13.977   0.238  
  008046351   0.5473   1.8271   0.0573   5788   3.763   0.516   4.002   1.806   12.134   0.514  
  008056638   0.1234   8.1017   0.0575   8860   3.947  -1.000   4.077  -1.000   13.166   0.021  
  008059884   0.1327   7.5334   0.0890   6504   3.813   0.181   4.517   0.972   13.127   0.331  
  008148913   0.4131   2.4209   0.5358   6589   3.819   0.437   4.301   1.272   11.493   0.287  
  008197019   2.5539   0.3916   0.9089   7079   3.850   0.700   4.192   1.492   13.969   0.307  
  008197544   1.8281   0.5470   0.1867   6730   3.828   0.148   4.610   0.874   14.017   0.312  
  008197713   0.4652   2.1495  12.4047   4955   3.695  -0.503   4.620   0.762   16.077   0.827  
  008197995   0.1125   8.8873   4.9301   5057   3.704  -0.560   4.715   0.685   17.066   0.847  
  008198279   0.3243   3.0838   1.8471   6514   3.814   0.335   4.375   1.157   14.913   0.447  
  008216930   0.1416   7.0642   0.1127   6523   3.814   0.362   4.353   1.190   15.760   0.398  
  008219151   0.5656   1.7680   0.2764   6871   3.837   0.706   4.133   1.594   13.332   0.266  
  008250189   1.5172   0.6591   0.2578   6526   3.815   0.288   4.422   1.092   14.198   0.379  
  008260885   0.7513   1.3311   0.0401   6499   3.813   1.173   3.623   3.050   12.067   0.369  
  008263736   0.1640   6.0986   0.3116   5308   3.725   0.828   3.591   3.073   16.355   0.851  
  008263870   0.1399   7.1465   0.2523   5136   3.711   0.816   3.548   3.237   16.419   0.925  
  008263876   0.2454   4.0743   2.6668   6331   3.801   0.260   4.392   1.124   15.114   0.472  
  008263882   0.7994   1.2510   0.1577   6564   3.817   0.511   4.225   1.396   13.531   0.371  
  008264067   0.3425   2.9198   0.2087   5335   3.727   0.620   3.780   2.395   15.373   0.784  
  008264155   1.0970   0.9116   0.2364   6515   3.814   0.266   4.440   1.068   14.588   0.424  
  008264159   0.1320   7.5738   3.2551   5784   3.762   0.204   4.278   1.262   15.139   0.650  
  008264590   0.1224   8.1673   0.0848   6666   3.824   0.366   4.389   1.145   13.690   0.343  
  008264655   0.2543   3.9331   2.3198   -1.0  -1.000  -1.000  -1.000  -1.000   14.493   0.559  
  008264657   0.3303   3.0271   1.5964   -1.0  -1.000  -1.000  -1.000  -1.000   14.996   0.487  
  008264659   1.0055   0.9946   0.4874   5214   3.717   0.689   3.684   2.714   16.569   0.894  
  008264779   0.2378   4.2053   1.6039   6100   3.785   0.217   4.364   1.152   14.174   0.477  
  008264792   0.1887   5.2984   1.2159   5468   3.738   0.210   4.175   1.422   15.096   0.703  
  008264804   0.1203   8.3102   0.3305   5529   3.743   0.758   3.716   2.614   16.752   0.864  
  008264883   2.7297   0.3663   0.9389   4811   3.682  -0.552   4.594   0.764   16.053   0.887  
  008265042   0.1780   5.6168   2.5812   5167   3.713   0.570   3.774   2.409   17.371   0.905  
  008316526   0.7368   1.3572   0.1012   6632   3.822   0.588   4.176   1.493   11.279   0.273  
  008327675   1.0529   0.9497   0.2223   6451   3.810   0.027   4.645   0.828   12.069   0.299  
  008329784   0.2661   3.7575   0.9501   -1.0  -1.000  -1.000  -1.000  -1.000   15.110   0.788  
  008329902   0.2182   4.5831   0.6812   6374   3.804   0.410   4.264   1.318   14.971   0.489  
  008329967   0.1006   9.9361   0.4878   5166   3.713  -0.240   4.471   0.949   15.649   0.785  
  008330186   0.1140   8.7748   1.6575   5661   3.753   0.056   4.377   1.111   16.320   0.731  
  008330322   0.1096   9.1275   0.1288   6292   3.799   0.161   4.474   1.015   14.700   0.438  
  008330926   0.1142   8.7583   0.3601   6141   3.788   0.152   4.438   1.054   15.582   0.545  
  008333229   0.1226   8.1598   0.0823   5917   3.772   0.910   3.694   2.718   12.476   0.518  
  008357961   1.8268   0.5474   0.2076   7308   3.864   0.925   4.052   1.814   13.288   0.197  
  008379833   0.4574   2.1862   0.5833   6543   3.816   0.593   4.146   1.544   13.111   0.336  
  008394756   0.4966   2.0138   0.0694   6019   3.780   0.294   4.268   1.292   12.407   0.435  
  008479072   0.1393   7.1800   0.0585   6282   3.798   0.461   4.192   1.438   11.569   0.347  
  008489797   0.6717   1.4888   0.0660   6413   3.807   0.562   4.138   1.550   11.032   0.317  
  008495590   0.2649   3.7753   0.1043   6513   3.814   0.314   4.394   1.130   13.202   0.322  
  008505928   0.4924   2.0310   0.0689   6546   3.816   0.480   4.249   1.354   12.452   0.302  
  008511137   0.7869   1.2708   0.0757   7464   3.873   1.118   3.922   2.170   12.797   0.189  
  008516953   0.3125   3.1999   1.4585   6067   3.783   0.674   3.942   1.970   10.645   0.399  
  008519992   0.3659   2.7326   0.2248   6644   3.822   1.016   3.798   2.435   13.522   0.378  
  008521851   0.1207   8.2843   0.0366   6188   3.792   1.163   3.547   3.328   10.953   0.410  
  008522919   0.8635   1.1580   0.1396   6247   3.796   0.487   4.159   1.499   11.859   0.361  
  008557185   0.1282   7.7991   0.1662   6531   3.815   0.433   4.288   1.288   13.931   0.359  
  008557743   0.9217   1.0849   0.1071   7141   3.854   0.983   3.955   2.030   12.349   0.202  
  008571758   0.1997   5.0087   0.6111   6525   3.815   0.208   4.498   0.996   14.054   0.366  
  008578845   0.1334   7.4979   0.0649   6238   3.795   0.555   4.096   1.625   12.411   0.400  
  008588807   0.1271   7.8676   0.0523   5371   3.730   0.131   4.212   1.345   12.429   0.598  
  008590696   1.0105   0.9896   0.1687   6695   3.826   0.577   4.202   1.448   11.188   0.263  
  008604646   0.1311   7.6286   0.0527   8138   3.911   1.200   4.024   2.006   12.972   0.009  
  008638728   1.0214   0.9791   0.1424   6502   3.813   0.900   3.861   2.225   11.018   0.316  
  008645806   0.1151   8.6907   0.0363   7854   3.895   1.664   3.545   3.675   12.514   0.145  
  008646460   0.1417   7.0594   0.1228   5759   3.760   1.868   2.748   8.645   10.524   0.617  
  008649198   1.3047   0.7664   0.0185   7800   3.892   1.713   3.488   3.942    9.253   0.026  
  008653396   0.1198   8.3502   0.0663   7456   3.873   1.452   3.628   3.196   12.101   0.205  
  008669582   0.1336   7.4829   0.0411   5495   3.740   0.057   4.319   1.181   12.317   0.540  
  008669888   0.1270   7.8767   0.0326   5941   3.774   0.080   4.444   1.037   12.331   0.432  
  008688158   0.1000   9.9960   3.9285   5344   3.728  -0.364   4.650   0.769   11.582   0.557  
  008692983   0.4010   2.4939   0.2723   6787   3.832   1.536   3.378   4.246   12.143   0.312  
  008695148   0.6600   1.5152   0.1687   6596   3.819   0.479   4.264   1.332   13.148   0.328  
  008701912   1.6128   0.6201   0.1353   7133   3.853   1.515   3.485   3.755   11.421   0.236  
  008702944   1.6111   0.6207   0.0516   6793   3.832   0.763   4.061   1.741   13.752   0.331  
  008707311   0.1150   8.6956   0.0745   5916   3.772   0.631   3.937   1.972   12.151   0.455  
  008710947   0.8367   1.1951   0.0181   7146   3.854   1.590   3.423   4.080   10.485   0.199  
  008715126   0.1150   8.6964   0.0451   6356   3.803   0.470   4.205   1.419   11.800   0.357  
  008738591   0.5776   1.7314   0.0585   6752   3.829   0.674   4.130   1.591   12.528   0.262  
  008739366   0.5079   1.9690   0.0613   6906   3.839   0.692   4.155   1.552   12.340   0.217  
  008751503   0.5714   1.7500   0.0056   8996   3.954   1.490   3.982   2.294    8.598  -0.187  
  008803940   0.2851   3.5069   0.1012   6515   3.814   0.670   4.069   1.702   10.325   0.283  
  008818497   0.3062   3.2661   0.2352   6689   3.825   0.483   4.286   1.301   12.257   0.296  
  008845723   0.1121   8.9227   0.0725   6045   3.781   0.748   3.871   2.161   12.389   0.448  
  008870522   0.7364   1.3579   0.1412   6807   3.833   0.750   4.076   1.709   12.660   0.269  
  008880531   0.1607   6.2234   0.0695   6535   3.815   0.497   4.231   1.385   12.084   0.314  
  008891797   1.0531   0.9495   0.1119   7105   3.852   1.193   3.760   2.612   11.437   0.214  
  008907191   0.7115   1.4054   0.1122   6607   3.820   1.154   3.667   2.889   12.031   0.350  
  008907643   1.7603   0.5681   0.1015   6619   3.821   0.804   3.977   1.924   14.124   0.425  
  008937663   1.0620   0.9416   0.2972   7196   3.857   0.819   4.117   1.655   13.021   0.200  
  008938589   0.1636   6.1116   0.0574   6765   3.830   0.654   4.152   1.548   12.040   0.246  
  008959062   0.2975   3.3611   0.9067   7891   3.897   1.445   3.745   2.829   10.960   0.068  
  008973067   0.7272   1.3751   0.0517   6050   3.782   0.420   4.163   1.479   12.212   0.437  
  009007019   0.1105   9.0500   0.0296   5314   3.725  -0.345   4.621   0.795   12.295   0.653  
  009027760   0.2459   4.0673   0.2075   6378   3.805   0.319   4.350   1.185   12.223   0.340  
  009032551   0.7712   1.2966   0.1704   6799   3.832   0.608   4.202   1.454   13.285   0.314  
  009095119   0.4810   2.0791   0.0401   6503   3.813   0.471   4.246   1.357   12.421   0.325  
  009163180   0.7417   1.3483   0.0739   6688   3.825   0.715   4.076   1.700   11.070   0.266  
  009163520   0.6752   1.4810   0.1109   -1.0  -1.000  -1.000  -1.000  -1.000    5.055   0.441  
  009182355   0.2507   3.9886   0.0561   7722   3.888   1.473   3.677   3.053    9.754   0.035  
  009202046   1.5241   0.6561   0.0485   6644   3.822   0.591   4.175   1.494   10.546   0.261  
  009206726   2.1520   0.4647   0.0745   6654   3.823   0.617   4.155   1.535   12.119   0.262  
  009215655   0.1648   6.0662   0.2579   7091   3.851   0.821   4.086   1.709   13.089   0.228  
  009217748   0.1128   8.8685   0.0770   6157   3.789   0.071   4.518   0.956   12.373   0.378  
  009264512   0.4014   2.4915   0.7413   -1.0  -1.000  -1.000  -1.000  -1.000    9.564   0.511  
  009269884   0.3663   2.7302   0.0393   6224   3.794   0.734   3.931   2.007   10.746   0.315  
  009283002   0.3441   2.9063   0.2137   7123   3.853   0.924   4.002   1.906   12.944   0.238  
  009301080   0.1282   7.8009   0.0755   6001   3.778   0.811   3.804   2.357   11.768   0.451  
  009302970   0.1174   8.5145   0.0584   6016   3.779   0.253   4.304   1.235   12.425   0.440  
  009338929   0.1174   8.5180   2.5874   5780   3.762   0.534   3.984   1.848   10.596   0.455  
  009364901   1.7259   0.5794   0.0145   -1.0  -1.000  -1.000  -1.000  -1.000    8.983   0.170  
  009402195   1.3262   0.7540   0.0527   6786   3.832   0.666   4.146   1.561   13.071   0.285  
  009405709   0.1217   8.2153   0.1054   6508   3.813   0.165   4.533   0.953   14.737   0.406  
  009411807   1.6468   0.6073   0.0298   7067   3.849   0.854   4.051   1.786   10.441   0.175  
  009418205   0.4160   2.4036   0.1661   6607   3.820   0.641   4.121   1.600   13.772   0.371  
  009446773   0.4081   2.4503   0.5193   6908   3.839   0.752   4.102   1.662   13.996   0.259  
  009456009   0.1214   8.2375   0.0794   6511   3.814   0.419   4.295   1.276   13.421   0.349  
  009462554   0.7069   1.4146   0.2098   6710   3.827   0.657   4.135   1.579   11.585   0.269  
  009478744   2.4677   0.4052   0.1183   6961   3.843   0.739   4.127   1.613   12.056   0.236  
  009517171   0.5206   1.9207   0.0841   6797   3.832   0.726   4.096   1.666   12.261   0.268  
  009520226   1.0596   0.9437   0.1033   7283   3.862   1.559   3.488   3.786   12.811   0.212  
  009531971   0.1159   8.6265   0.0857   6336   3.802   0.500   4.172   1.479   13.484   0.400  
  009535275   1.1542   0.8664   0.1641   7175   3.856   0.935   4.007   1.902   13.408   0.241  
  009535897   0.3992   2.5051   0.0937   6612   3.820   0.143   4.582   0.900   14.471   0.358  
  009540295   0.2955   3.3838   0.2218   6634   3.822   0.603   4.163   1.518   13.497   0.346  
  009569705   0.5261   1.9009   0.7051   7086   3.850   0.867   4.043   1.804   15.816   0.231  
  009593788   0.3135   3.1899   0.0753   6569   3.817   0.505   4.233   1.383   13.157   0.324  
  009593926   0.1894   5.2790   0.3447   6202   3.793   0.272   4.343   1.187   14.372   0.444  
  009594038   1.0603   0.9431   0.1021   6499   3.813   0.260   4.441   1.066   13.989   0.341  
  009639233   0.5006   1.9976   0.1590   6621   3.821   0.615   4.148   1.546   10.828   0.281  
  009643813   0.5610   1.7826   0.3302   6755   3.830   0.703   4.105   1.643   12.935   0.267  
  009651169   0.3236   3.0905   0.3458   7344   3.866   1.346   3.691   2.914   10.619   0.150  
  009654803   0.2416   4.1395   8.7868   -1.0  -1.000  -1.000  -1.000  -1.000   19.537   0.638  
  009654864   0.1392   7.1824   0.0615   6818   3.834   0.616   4.200   1.459   13.702   0.317  
  009654967   1.2806   0.7809   0.0762   6755   3.830   0.438   4.346   1.211   13.504   0.300  
  009655553   0.9477   1.0552  14.0285   -1.0  -1.000  -1.000  -1.000  -1.000   17.286   0.994  
  009655624   0.1365   7.3242   0.0371   6598   3.819   0.696   4.058   1.708   13.045   0.392  
  009655716   0.2946   3.3941   0.0728   6789   3.832   0.675   4.139   1.576   14.095   0.349  
  009662075   0.6077   1.6455   0.0830   6417   3.807   0.478   4.215   1.406   11.198   0.319  
  009662332   0.1189   8.4072   0.0754   6426   3.808   0.273   4.408   1.107   12.234   0.346  
  009706810   0.4472   2.2361   0.0938   6500   3.813   0.853   3.901   2.110   11.649   0.306  
  009714193   0.7136   1.4014   0.1050   6525   3.815   0.116   4.584   0.896   11.693   0.310  
  009715848   0.9816   1.0188   0.1181   6510   3.814   0.363   4.348   1.196   14.021   0.372  
  009716376   0.5072   1.9715   0.6375   -1.0  -1.000  -1.000  -1.000  -1.000   13.882   0.494  
  009728118   1.4341   0.6973   0.0370   7129   3.853   1.630   3.383   4.291   11.139   0.199  
  009773172   1.0916   0.9161   0.7486   -1.0  -1.000  -1.000  -1.000  -1.000    9.919   0.531  
  009776190   0.1469   6.8052   0.1753   -1.0  -1.000  -1.000  -1.000  -1.000   13.404   0.459  
  009777044   0.1581   6.3262   0.4853   -1.0  -1.000  -1.000  -1.000  -1.000   14.756   0.503  
  009777214   0.2343   4.2672   0.1328   -1.0  -1.000  -1.000  -1.000  -1.000   13.435   0.463  
  009777262   0.5001   1.9996   0.1676   6820   3.834   0.599   4.216   1.431   13.761   0.347  
  009777341   0.1874   5.3375   0.0575   6530   3.815   0.744   4.007   1.843   12.625   0.390  
  009777988   0.1342   7.4490   0.0213   9256   3.966   1.981   3.610   3.813   10.804  -0.109  
  009779768   0.5589   1.7892   0.4962   6212   3.793   0.468   4.166   1.483    8.519   0.310  
  009782947   1.1512   0.8686   0.0933   6661   3.824   0.207   4.536   0.955   12.500   0.278  
  009821013   0.2097   4.7696   0.1255   6567   3.817   0.462   4.272   1.317   13.211   0.327  
  009825770   0.1083   9.2308   3.3267   -1.0  -1.000  -1.000  -1.000  -1.000    9.880   0.754  
  009832678   0.3665   2.7285   0.1109   6511   3.814   0.316   4.392   1.133   12.256   0.319  
  009845073   0.3307   3.0237   0.0558   6578   3.818   0.402   4.330   1.226   13.175   0.338  
  009852295   1.2325   0.8113   0.1701   6783   3.831   1.215   3.660   2.938   10.738   0.271  
  009873626   0.3655   2.7357   0.2189   6833   3.835   0.763   4.071   1.722   15.806   0.262  
  009880285   0.4518   2.2136   0.1056   -1.0  -1.000  -1.000  -1.000  -1.000    8.878   0.499  
  009893368   0.6966   1.4355   0.2390   6693   3.826   0.358   4.404   1.125   14.018   0.337  
  009903120   0.3558   2.8104   0.0948   6627   3.821   0.315   4.425   1.093   13.662   0.346  
  009903490   0.9789   1.0216   0.0497   6598   3.819   0.582   4.171   1.499   12.791   0.318  
  009940943   0.5532   1.8076   0.1715   6825   3.834   0.722   4.106   1.646   12.462   0.232  
  009946597   1.2128   0.8245   0.0379   7142   3.854   1.465   3.532   3.535   11.087   0.146  
  009967129   0.1942   5.1481   0.3992   6529   3.815   0.100   4.599   0.879   14.002   0.346  
  009969946   0.2367   4.2255   0.0977   6111   3.786   0.178   4.404   1.097   11.934   0.400  
  009970139   1.5873   0.6300   0.0652   7013   3.846   0.726   4.152   1.565   11.478   0.232  
  010007737   0.2747   3.6407   0.0542   6549   3.816   0.457   4.271   1.318   12.231   0.304  
  010016587   0.5004   1.9984   0.0603   6518   3.814   0.215   4.488   1.007   13.887   0.361  
  010026297   0.5610   1.7825   0.0666   6569   3.817   0.038   4.668   0.808   14.173   0.353  
  010026779   1.4119   0.7083   0.0467   7493   3.875   1.386   3.696   2.931   13.299   0.211  
  010027563   0.3082   3.2445   0.2163   7307   3.864   1.490   3.555   3.474   12.976   0.226  
  010028341   0.1160   8.6199   0.1040   6508   3.813  -0.047   4.731   0.747   13.943   0.351  
  010065814   0.2088   4.7898   0.0774   6583   3.818   0.501   4.240   1.372   12.692   0.313  
  010073764   0.1173   8.5244   0.1116   6547   3.816   0.555   4.182   1.475   12.972   0.336  
  010083134   0.1593   6.2779   0.1777   6856   3.836   0.552   4.268   1.341   13.344   0.294  
  010086655   0.8336   1.1996   0.1979   6990   3.844   0.667   4.199   1.473   12.796   0.272  
  010086919   0.1527   6.5470   0.0598   6518   3.814   0.313   4.396   1.127   12.489   0.349  
  010097310   0.8964   1.1156   0.0730   6305   3.800   0.520   4.145   1.529   12.326   0.379  
  010127823   0.1625   6.1551   0.0182   6479   3.812   0.542   4.175   1.484   10.876   0.334  
  010132159   0.4143   2.4135   0.1582   6087   3.784  -0.168   4.719   0.743   12.223   0.407  
  010157660   0.3490   2.8650   0.2851   6654   3.823   0.154   4.584   0.900   14.873   0.385  
  010197328   0.1824   5.4827   0.0833   6711   3.827   0.342   4.424   1.099   13.088   0.263  
  010213383   0.2484   4.0265   0.0588   6124   3.787   0.656   3.973   1.895   12.099   0.388  
  010222702   0.7617   1.3128   0.0490   6496   3.813   0.444   4.268   1.319   12.433   0.358  
  010275380   4.1909   0.2386   0.0732   7311   3.864   1.419   3.618   3.199   10.491   0.142  
  010288443   0.5782   1.7294   0.2007   6874   3.837   0.701   4.139   1.583   13.320   0.287  
  010289432   0.6497   1.5392   0.1021   6877   3.837   0.803   4.047   1.780   13.755   0.315  
  010322473   0.8143   1.2280   0.2742   6984   3.844   0.850   4.032   1.822   12.697   0.240  
  010332320   0.4606   2.1709   0.1700   7106   3.852   1.451   3.534   3.515   13.055   0.301  
  010418344   0.1775   5.6340   0.3790   -1.0  -1.000  -1.000  -1.000  -1.000    9.869   0.461  
  010422993   0.4126   2.4234   0.0771   6619   3.821   0.842   3.943   2.008   11.638   0.281  
  010477502   0.1028   9.7311   0.0572   5357   3.729  -0.214   4.519   0.909   10.474   0.568  
  010492985   0.7092   1.4101   0.0764   5941   3.774   1.024   3.602   3.076   12.003   0.497  
  010514966   0.4087   2.4466   0.2047   6676   3.825   0.544   4.227   1.401   12.309   0.278  
  010526118   0.8764   1.1410   0.0496   6640   3.822   0.669   4.105   1.635   11.927   0.286  
  010599611   0.5557   1.7994   0.0395   6585   3.819   0.124   4.593   0.888   13.646   0.319  
  010617346   0.1383   7.2330   0.0460   6527   3.815   0.570   4.163   1.510   10.670   0.261  
  010677190   0.1861   5.3724   0.2764   6555   3.817   0.405   4.322   1.238   13.569   0.351  
  010710336   0.4058   2.4644   0.0344   6572   3.818   0.445   4.289   1.290   11.427   0.274  
  010784966   0.2456   4.0710   0.4194   6701   3.826   0.777   4.024   1.819   14.506   0.315  
  010797891   1.5687   0.6375   0.1620   6942   3.841   1.096   3.804   2.446   10.268   0.196  
  010810836   0.1091   9.1620   0.0411   6335   3.802   0.813   3.892   2.122   11.147   0.330  
  010848891   0.2227   4.4913   0.1883   -1.0  -1.000  -1.000  -1.000  -1.000    9.820   0.502  
  010863733   0.3579   2.7938   0.0446   6514   3.814   0.430   4.286   1.291   12.868   0.328  
  010925227   0.3099   3.2268   7.6554   7874   3.896   1.021   4.113   1.745   11.348   0.076  
  010933943   0.2105   4.7505   0.2149   6800   3.833   0.463   4.335   1.231   13.501   0.311  
  010937628   0.1863   5.3667   0.2344   6534   3.815   0.343   4.373   1.161   12.917   0.315  
  010963731   5.5950   0.1787   0.0604   7150   3.854   1.498   3.505   3.662    9.687   0.147  
  011025853   0.2261   4.4224   0.1346   6529   3.815   0.301   4.411   1.108   13.586   0.312  
  011031512   1.7654   0.5664   0.2488   7413   3.870   1.475   3.596   3.320   11.891   0.152  
  011031993   0.6928   1.4433   0.0886   -1.0  -1.000  -1.000  -1.000  -1.000    8.472   0.512  
  011032877   0.2580   3.8755   0.5570   6597   3.819   0.311   4.421   1.098   14.099   0.341  
  011033141   0.5277   1.8952   0.1205   6735   3.828   0.513   4.272   1.328   11.236   0.221  
  011043116   1.0193   0.9810   0.1244   6647   3.823   0.568   4.198   1.453   13.493   0.317  
  011080864   0.1988   5.0310   0.0613   6692   3.826   0.647   4.139   1.570   13.969   0.329  
  011082403   0.3923   2.5489   0.0437   6559   3.817   0.275   4.444   1.065   12.606   0.307  
  011086830   0.2754   3.6315   0.1981   6528   3.815   0.219   4.488   1.008   13.735   0.351  
  011124987   1.0929   0.9150   0.2231   7042   3.848   0.817   4.077   1.725   12.411   0.184  
  011141200   0.1770   5.6489   0.1021   6567   3.817   0.484   4.251   1.351   12.872   0.328  
  011186590   1.2789   0.7819   0.1751   7004   3.845   1.410   3.544   3.450   13.923   0.251  
  011199801   0.3715   2.6916   0.1736   6635   3.822   0.590   4.175   1.495   12.324   0.300  
  011241347   0.2965   3.3726   0.2047   6509   3.814   0.278   4.427   1.085   12.539   0.302  
  011244787   1.0697   0.9349   0.0374   6693   3.826   0.688   4.102   1.645   11.441   0.251  
  011249717   0.2548   3.9252   0.4275   6264   3.797   0.227   4.404   1.105   12.416   0.373  
  011250760   0.1269   7.8776   0.0413   6519   3.814   0.268   4.439   1.069   13.149   0.342  
  011259967   0.6534   1.5304   0.3219   6826   3.834   0.704   4.122   1.612   13.814   0.311  
  011304344   0.5790   1.7271   0.2582   6954   3.842   0.691   4.168   1.529   13.194   0.267  
  011339964   0.2091   4.7831   0.0609   6205   3.793   0.565   4.077   1.662   11.407   0.361  
  011342880   0.7502   1.3329   0.2994   6657   3.823   0.520   4.244   1.371    9.601   0.224  
  011350238   0.2391   4.1822   0.1179   6918   3.840   0.824   4.039   1.802   13.485   0.276  
  011359657   1.0177   0.9826   0.1214   6810   3.833   0.696   4.125   1.605   12.544   0.282  
  011395400   0.1185   8.4364   0.0639   -1.0  -1.000  -1.000  -1.000  -1.000   13.642   0.485  
  011400413   1.3099   0.7634   0.1360   6558   3.817   0.701   4.053   1.740   10.053   0.233  
  011497304   0.1121   8.9170   0.0247   6347   3.803   0.479   4.195   1.438   11.195   0.329  
  011505574   0.1159   8.6258   0.0766   6678   3.825   0.499   4.268   1.330   13.075   0.317  
  011607072   0.1158   8.6322   0.0503   6701   3.826   0.583   4.199   1.454   13.045   0.288  
  011610220   0.3498   2.8588   0.0928   6814   3.833   0.699   4.124   1.608   13.223   0.290  
  011622280   2.2121   0.4521   0.2225   6582   3.818   0.569   4.179   1.483   12.693   0.321  
  011667772   0.2702   3.7011   0.2952   6581   3.818   0.579   4.170   1.501   12.756   0.331  
  011700185   0.2762   3.6203   0.0142   -1.0  -1.000  -1.000  -1.000  -1.000    9.841   0.334  
  011713353   0.1284   7.7899   0.0661   6636   3.822   0.493   4.262   1.338   12.621   0.300  
  011716923   0.1131   8.8428   0.0612   6650   3.823   0.531   4.232   1.391   13.738   0.351  
  011720757   0.1205   8.3014   0.0756   8669   3.938   1.116   4.232   1.605   13.933  -0.000
  011759685   1.2155   0.8227   0.0630   6709   3.827   0.510   4.266   1.335   11.584   0.253  
  011766713   0.6637   1.5068   0.0552   6592   3.819   0.610   4.145   1.550   10.137   0.244  
  011772557   0.1283   7.7967   0.0664   6808   3.833   0.659   4.159   1.538   13.055   0.300  
  011822758   0.1186   8.4312   0.0693   6708   3.827   0.519   4.259   1.348   13.228   0.309  
  011822838   3.3319   0.3001   0.0844   7324   3.865   0.966   4.020   1.892   13.306   0.210  
  011876152   0.1270   7.8728   0.0841   6589   3.819   0.618   4.136   1.567   13.042   0.337  
  011908476   0.1282   7.7984   0.1286   6660   3.823   0.536   4.230   1.395   13.770   0.334  
  012004046   0.4022   2.4866   0.0686   6726   3.828   0.790   4.019   1.832   10.657   0.243  
  012017083   1.7452   0.5730   0.0443   7293   3.863   1.492   3.549   3.499   12.192   0.196  
  012017524   1.0469   0.9552   0.6599   6553   3.816   0.185   4.526   0.962   14.239   0.376  
  012024018   0.1143   8.7451   0.0586   6375   3.804   0.468   4.212   1.408   12.299   0.351  
  012122064   0.6242   1.6020   0.0558   6316   3.800   0.600   4.077   1.669    9.253   0.286  
  012166194   2.5227   0.3964   0.0428   7308   3.864   0.861   4.110   1.685   10.766   0.131  
  012167628   0.3661   2.7317   0.0901   6643   3.822   0.383   4.366   1.176   13.044   0.319  
  012208769   0.4775   2.0944   0.5680   6505   3.813   0.668   4.069   1.702   11.379   0.260  
  012400470   0.5474   1.8269   0.0697   6639   3.822   0.569   4.194   1.458   11.291   0.254  
  012418966   0.1229   8.1397   0.1124   6566   3.817   0.542   4.199   1.445   13.512   0.332  
  012785394   0.2657   3.7637   0.0882   6542   3.816   1.273   3.546   3.376   11.019   0.293  
