# Supplementary material for: A study of pulsation & rotation in a sample of A-K type stars in the Kepler field
Source: Astrophys Space Sci. 2018 Dec 3;363(12):260. doi: 10.1007/s10509-018-3480-1 (PMC6280877; doi:10.1007/s10509-018-3480-1)
Supplement: Supplementary file 4 — (DAT 3.1 MB) [file 10509_2018_3480_MOESM4_ESM.dat]

table6_complete-data-analyzed
--------------------------------
#    KIC          RA         DEC        Long         Lat       Teff     Log(T)   Log(L)   Log(g)     Rad     pmra     pmde     g        r       i           z       d51       J        H        K       Kp      (g-r)o 
#     1           2           3           4           5         6        7       8        9        10        11     12          13       14       15       16       17       18       19        20       21      22       23
  757280      19.406361   36.564941   69.173256   9.7440357   6648.000   3.823   0.696    4.082    1.683   -0.001   -0.002   12.133   11.825   11.721   11.711   12.002   10.852   10.662   10.627   11.901    0.158
  757450      19.409172   36.577381   69.199966   9.7193413   5101.000   3.708  -0.277    4.480    0.933    0.006    0.002   15.972   15.183   14.909   14.786   15.742   13.664   13.262   13.118   15.264    0.640
  892107      19.40007    36.642632   69.20929    9.8465719   5029.000   3.701   0.988    3.355    4.118   -0.003   -0.013   13.131   12.283   12.008   11.868   12.838   10.740   10.284   10.163   12.380    0.699
  892376      19.404259   36.635811   69.226021   9.7984362   3813.000   3.581  -1.032    4.471    0.700   -0.000   -0.022   15.505   14.098   13.307   12.903   15.215   11.555   10.926   10.721   13.960    1.258
  892667      19.408461   36.621861   69.236389   9.7469692   6649.000   3.823   0.677    4.100    1.646   -0.028    0.003   13.405   13.071   12.943   12.918   13.297   12.087   11.855   11.817   13.137    0.185
  892713      19.409315   36.62278    69.241905   9.7381945   6194.000   3.792   0.834    3.836    2.273    0.004   -0.009   12.466   12.016   11.847   11.759   12.318   10.852   10.587   10.507   12.082    0.301
  892828      19.410847   36.621281   69.248947   9.7210484   6722.000   3.827   0.681    4.116    1.618    0.008   -0.004   13.441   13.113   13.010   12.979   13.349   12.167   11.961   11.882   13.195    0.177
  893234      19.416845   36.639851   69.298706   9.664875    6666.000   3.824   0.588    4.185    1.478   -0.007    0.002   13.425   13.138   13.016   12.954   13.348   12.163   11.949   11.929   13.195    0.137
  1025494     19.393538   36.767269   69.286804   9.9725723   6118.000   3.787   0.645    3.982    1.874   -0.039   -0.055   12.169   11.752   11.600   11.535   12.015   10.628   10.340   10.300   11.822    0.268
  1025623     19.395901   36.779221   69.310539   9.9525051   4117.000   3.615   2.382    1.633   30.574   -1.000   -1.000   13.710   12.253   11.640   11.308   13.328    9.851    9.134    8.948   12.262    1.308
  1025986     19.402246   36.771042   69.337723   9.8806515   5966.000   3.776   0.428    4.132    1.536    0.014    0.026   10.519   10.066    9.919    9.893   10.344    8.980    8.717    8.625   10.150    0.304
  1026133     19.404469   36.728828   69.311562   9.8378687   6825.000   3.834   0.650    4.171    1.515    0.003   -0.000   13.314   13.051   12.995   12.993   13.211   12.231   12.016   11.990   13.161    0.114
  1026173     19.405226   36.705379   69.294426   9.8192129   4516.000   3.655   1.928    2.239   15.076    0.029    0.025   13.086   11.909   11.494   11.241   12.720    9.960    9.288    9.131   11.991    1.027
  1026255     19.406553   36.761082   69.352219   9.8299141   6886.000   3.838   0.715    4.129    1.603   -0.003    0.002   12.629   12.409   12.355   12.374   12.547   11.622   11.436   11.419   12.509    0.071
  1026475     19.409954   36.77087    69.379692   9.7977858   6682.000   3.825   0.608    4.171    1.505   -0.009   -0.000   12.076   11.807   11.703   11.718   11.980   10.891   10.641   10.612   11.872    0.118
  1026647     19.412565   36.74942    69.374535   9.7601089   6518.000   3.814   0.564    4.165    1.505    0.004    0.007   13.740   13.368   13.220   13.160   13.631   12.316   12.057   11.994   13.428    0.222
  1026669     19.412834   36.74041    69.367836   9.7531776   6244.000   3.795   0.423    4.215    1.394   -0.015    0.005   12.572   12.256   12.111   12.063   12.489   11.233   10.968   10.897   12.304    0.166
  1026861     19.415617   36.729061   69.372803   9.7181864   6997.000   3.845   0.742    4.133    1.603    0.008    0.015   11.044   10.922   10.877   10.853   11.011   10.173   10.007    9.965   11.001   -0.028
  1026895     19.416107   36.749882   69.394363   9.7222748   3977.000   3.600  -1.002    4.528    0.666    0.002    0.000   10.443    9.148    8.661    8.242   10.118    6.883    6.107    5.948    9.208    1.146
  1026911     19.416258   36.781551   69.423889   9.7348976   6548.000   3.816   0.523    4.211    1.422    0.001   -0.001   12.631   12.353   12.250   12.164   12.574   11.394   11.140   11.106   12.422    0.128
  1026957     19.416965   36.74361    69.393379   9.7102442   4845.000   3.685  -0.513    4.577    0.788   -0.007   -0.027   13.272   12.497   12.202   12.021   13.164   10.981   10.474   10.410   12.559    0.626
  1027030     19.417999   36.728458   69.385323   9.6923304   6000.000   3.778   0.581    4.006    1.810   -0.004    0.001   12.668   12.294   12.132   12.055   12.555   11.198   10.888   10.858   12.344    0.224
  1027438     19.423601   36.784519   69.466835   9.657443    6452.000   3.810   0.555    4.155    1.520   -0.000   -0.010   13.925   13.562   13.414   13.347   13.821   12.544   12.272   12.188   13.620    0.213
  1028085     19.43236    36.744999   69.479187   9.5456886   ********   4.030   2.299    3.644    4.100   -0.002   -0.006   12.456   12.632   12.734   12.793   12.560   12.242   12.242   12.214   12.649   -0.325
  1028120     19.432917   36.772942   69.50753    9.5523338   6613.000   3.820   0.430    4.315    1.252    0.002   -0.006   13.358   13.088   12.973   12.940   13.289   12.169   11.983   11.920   13.146    0.120
  1028424     19.437033   36.782261   69.538612   9.5124264   3185.000   3.503   3.520    0.034  189.469    0.005   -0.002   14.569   12.449   10.066    8.349   13.963    5.717    4.732    4.349   11.312    1.971
  1160789     19.392445   36.872429   69.376411   10.031253   4748.000   3.677   1.371    2.890    7.179    0.001   -0.032   10.418    9.635    9.342    9.195   10.179    8.132    7.592    7.496    9.700    0.633
  1160867     19.3944     36.845181   69.362282   9.9980974   3753.000   3.574  -1.208    4.566    0.590    0.008    0.003   10.991    9.499    8.887    8.535   10.623    7.041    6.278    6.081    9.519    1.343
  1161137     19.399534   36.87394    69.416367   9.9558067   6315.000   3.800   0.897    3.813    2.351   -0.002   -0.001   12.827   12.406   12.256   12.204   12.683   11.339   11.064   11.003   12.479    0.271
  1161145     19.399752   36.875332   69.418816   9.9540882   6429.000   3.808   0.987    3.766    2.516   -0.028   -0.022   12.673   12.285   12.145   12.118   12.542   11.272   11.029   10.996   12.357    0.238
  1161345     19.403254   36.839882   69.405708   9.9006538   5836.000   3.766   0.371    4.145    1.502    0.011    0.018   12.211   11.951   11.337   11.197   12.032   10.457   10.096   10.016   11.631    0.111
  1161402     19.404325   36.809441   69.383934   9.8755016   6671.000   3.824   0.596    4.179    1.490    0.004    0.003   12.583   12.292   12.170   12.166   12.450   11.371   11.090   11.077   12.350    0.140
  1161501     19.405603   36.85482    69.432098   9.8821058   4574.000   3.660   1.830    2.359   13.124   -0.003   -0.007   14.633   13.430   13.005   12.745   14.273   11.555   10.922   10.775   13.511    1.053
  1161557     19.406456   36.83176    69.415817   9.8626394   4499.000   3.653   1.938    2.223   15.361   -0.005    0.008   14.290   13.081   12.616   12.320   13.911   11.087   10.384   10.228   13.134    1.058
  1161908     19.411247   36.820759   69.432014   9.8062849   6518.000   3.814   0.592    4.141    1.553   -0.001    0.000   13.812   13.438   13.287   13.235   13.674   12.407   12.150   12.096   13.497    0.224
  1161949     19.411867   36.87458    69.484215   9.8237791   6586.000   3.819   0.752    4.015    1.830    0.005   -0.000   14.329   13.914   13.755   13.717   14.175   12.926   12.724   12.659   13.978    0.265
  1162051     19.413481   36.850948   69.471603   9.7958717   6223.000   3.794   0.631    4.023    1.783   -0.010   -0.037   12.888   12.431   12.230   12.139   12.735   11.249   10.948   10.862   12.475    0.307
  1162220     19.416088   36.891621   69.522743   9.7861614   4089.000   3.612  -0.903    4.515    0.706    0.002    0.001   12.379   11.170   10.697   10.399   12.095    9.179    8.423    8.292   11.216    1.059
  1162345     19.418003   36.853371   69.498535   9.7484579   6589.000   3.819   0.698    4.064    1.718   -0.002   -0.004   11.911   11.614   11.501   11.451   11.808   10.704   10.525   10.457   11.681    0.147
  1162617     19.42206    36.881561   69.546295   9.7176514   6810.000   3.833   0.760    4.069    1.726   -0.002   -0.009   12.852   12.585   12.492   12.470   12.766   11.750   11.490   11.451   12.658    0.118
  1163078     19.428936   36.840641   69.546936   9.6255369   3197.000   3.505   3.513    0.049  186.506    0.001   -0.010   14.317   12.831   11.223   10.373   13.765    8.635    7.733    7.432   12.102    1.337
  1163333     19.432583   36.857471   69.582191   9.5940676   6584.000   3.818   0.533    4.212    1.422    0.011    0.018   13.471   13.156   13.022   12.973   13.343   12.176   11.954   11.871   13.211    0.165
  1163449     19.434164   36.879059   69.610413   9.5868788   6696.000   3.826   0.808    3.995    1.887   -0.007    0.000   13.241   12.876   12.756   12.720   13.120   11.946   11.651   11.602   12.955    0.215
  1163588     19.43655    36.84351    69.59137    9.5452681   5042.000   3.703   1.626    2.742    8.539   -0.004   -0.008   14.215   13.257   12.949   12.751   13.925   11.650   11.128   10.997   13.359    0.808
  1163675     19.437733   36.88699    69.637199   9.5522594   4694.000   3.672   1.756    2.479   11.437    0.003   -0.004   13.462   12.399   11.992   11.733   13.146   10.497    9.814    9.701   12.455    0.913
  1163943     19.441179   36.88567    69.654968   9.5147629   7092.000   3.851   0.802    4.104    1.671   -0.001    0.005   11.429   11.308   11.248   11.244   11.391   10.580   10.432   10.384   11.386   -0.029
  1164109     19.44351    36.89502    69.676247   9.4940643   6683.000   3.825   0.690    4.097    1.654    0.014   -0.014   11.018   10.769   10.688   10.680   10.933    9.961    9.775    9.730   10.875    0.099
  1164130     19.443777   36.841839   69.629646   9.4671259   4836.000   3.684   1.645    2.644    9.491    0.005   -0.001   14.010   12.991   12.628   12.389   13.730   11.272   10.720   10.545   13.069    0.870
  1164274     19.445749   36.820438   69.621162   9.4363327   5046.000   3.703  -0.356    4.530    0.870    0.006    0.000   12.213   11.443   11.182   11.026   12.009   10.044    9.606    9.480   11.528    0.620
  1164407     19.447876   36.882599   69.689064   9.4417391   6882.000   3.838   0.735    4.110    1.642    0.003   -0.003   12.260   12.054   11.979   11.972   12.196   11.265   11.067   11.035   12.151    0.057
  1164418     19.448097   36.874191   69.682678   9.4355679   6682.000   3.825   0.279    4.475    1.031    0.001    0.002   13.609   13.367   13.294   13.293   13.537   12.580   12.391   12.319   13.472    0.093
  1292498     19.39069    36.95137    69.438644   10.085286   6471.000   3.811   1.119    3.662    2.893   -0.039   -0.016   12.288   11.848   11.697   11.643   12.167   10.791   10.470   10.420   11.926    0.291
  1292763     19.396379   36.95628    69.474007   10.026434   4154.000   3.618   2.321    1.708   28.007   -1.000   -1.000   14.608   13.169   12.586   12.221   14.209   10.820   10.038    9.848   13.197    1.289
  1292798     19.396984   36.938221   69.460876   10.011898   8327.000   3.920   1.383    3.912    2.365    0.009   -0.002   10.332   10.439   10.543   10.639   10.363   10.037   10.006    9.993   10.472   -0.257
  1292978     19.400562   36.90815    69.453033   9.9600697   4824.000   3.683   1.690    2.594   10.038   -0.002   -0.013   14.278   13.253   12.864   12.624   13.955   11.445   10.885   10.797   13.312    0.875
  1293031     19.4014     36.903648   69.453499   9.9490824   6522.000   3.814   0.987    3.791    2.445   -0.004   -0.011   13.286   12.847   12.684   12.613   13.132   11.753   11.532   11.496   12.915    0.290
  1293261     19.405704   36.9515     69.520401   9.9243078   6548.000   3.816   0.796    3.965    1.947   -0.003   -0.007   14.305   13.848   13.686   13.623   14.156   12.766   12.502   12.445   13.922    0.307
  1293551     19.410604   36.945721   69.54187    9.8692026   4647.000   3.667   1.772    2.445   11.886    0.007   -0.005   13.678   12.537   12.106   11.846   13.362   10.625    9.990    9.810   12.596    0.991
  1293563     19.410788   36.92556    69.524567   9.8582211   6709.000   3.827   0.722    4.075    1.704   -0.001   -0.004   13.843   13.458   13.325   13.281   13.727   12.503   12.304   12.252   13.533    0.235
  1293743     19.413477   36.992882   69.600319   9.8595839   6786.000   3.832   0.744    4.076    1.708   -1.000   -1.000   13.366   13.080   12.983   12.969   13.295   12.220   12.032   12.000   13.156    0.136
  1293814     19.414419   36.991871   69.604538   9.8490524   7680.000   3.885   1.092    4.001    1.989    0.002    0.003   10.777   10.770   10.805   10.862   10.785   10.240   10.141   10.131   10.826   -0.142
  1293928     19.416119   36.978901   69.602043   9.825036    7164.000   3.855   0.889    4.046    1.810    0.001   -0.004   11.761   11.622   11.589   11.609   11.730   10.936   10.785   10.720   11.706   -0.011
  1294382     19.422518   36.996639   69.653091   9.764492    6885.000   3.838   0.793    4.058    1.755   -0.001    0.007   12.556   12.337   12.277   12.283   12.477   11.515   11.362   11.308   12.437    0.070
  1295296     19.435848   36.90913    69.646881   9.5824146   6572.000   3.818   0.810    3.959    1.964   -0.005   -0.001   13.621   13.230   13.090   13.037   13.508   12.223   11.992   11.898   13.302    0.241
  1295427     19.437508   36.949409   69.692444   9.5828533   6242.000   3.795   0.933    3.763    2.509   -0.008    0.003   12.574   12.102   11.947   11.881   12.465   11.025   10.689   10.621   12.185    0.322
  1295531     19.438898   36.91832    69.671951   9.5539322   7191.000   3.857   0.831    4.105    1.681    0.000    0.001   12.001   11.858   11.845   11.855   11.971   11.185   11.061   11.007   11.943   -0.008
  1295737     19.441675   36.913269   69.682655   9.5219393   6735.000   3.828   0.735    4.070    1.716    0.003   -0.004   12.252   11.944   11.834   11.809   12.154   11.066   10.855   10.801   12.016    0.159
  1296063     19.445692   36.905689   69.697906   9.4755487   6911.000   3.840   0.740    4.113    1.638   -0.003   -0.004   13.594   13.324   13.226   13.191   13.506   12.471   12.243   12.227   13.394    0.120
  1296164     19.447086   36.91777    69.716499   9.4661198   6906.000   3.839   0.770    4.084    1.699   -1.000   -1.000   13.586   13.321   13.216   13.183   13.502   12.441   12.244   12.175   13.385    0.115
  1296700     19.454857   36.982361   69.817665   9.4123831   4413.000   3.645   1.974    2.155   16.643    0.010    0.007   14.541   13.289   12.822   12.518   14.201   11.237   10.535   10.368   13.352    1.103
  1429120     19.376528   37.08868    69.486969   10.298262   6876.000   3.837   0.432    4.385    1.161   -0.004   -0.006   14.157   13.892   13.836   13.849   14.069   13.130   12.964   12.948   13.993    0.116
  1429145     19.376858   37.099129   69.498268   10.299359   4433.000   3.647   1.590    2.541   10.592    0.001   -0.005   14.455   13.285   12.834   12.569   14.146   11.329   10.624   10.483   13.338    1.021
  1430163     19.392561   37.089359   69.574257   10.126725   6910.000   3.839   1.249    3.662    2.945   -0.011   -0.013    9.694    9.480    9.429    9.459    9.645    8.769    8.560    8.528    9.580    0.064
  1430239     19.393997   37.078209   69.571907   10.106366   6472.000   3.811   1.193    3.598    3.146   -0.008   -0.021   10.767   10.414   10.335   10.311   10.672    9.512    9.300    9.223   10.522    0.203
  1430305     19.395252   37.085251   69.585106   10.096066   6522.000   3.814   0.848    3.912    2.084    0.001   -0.004   13.581   13.192   13.066   13.026   13.439   12.230   12.032   11.980   13.274    0.240
  1430350     19.395994   37.054428   69.561104   10.074384   4279.000   3.631   2.097    1.981   20.386   -0.007   -0.006   13.142   11.850   11.364   11.050   12.823    9.742    9.042    8.865   11.909    1.142
  1430353     19.39607    37.023918   69.533791   10.059949   ********   4.032   2.299    3.653    4.065   -0.006   -0.004   12.213   12.367   12.510   12.636   12.280   12.162   12.214   12.256   12.391   -0.303
  1430741     19.402956   37.095909   69.636589   10.01835    6947.000   3.842   0.906    3.972    1.963    0.015    0.011   14.184   13.841   13.754   13.710   14.062   12.951   12.791   12.653   13.940    0.193
  1430880     19.405581   37.043171   69.602951   9.9666748   6504.000   3.813   0.459    4.257    1.338    0.004   -0.013   11.996   11.749   11.690   11.700   11.938   10.942   10.723   10.701   11.855    0.097
  1431091     19.408993   37.07592    69.651245   9.9448109   6775.000   3.831   0.769    4.051    1.763    0.004    0.007   13.234   12.928   12.823   12.810   13.166   12.064   11.824   11.760   13.003    0.156
  1431354     19.413387   37.033871   69.637016   9.878931    4755.000   3.677   1.610    2.649    9.421   -0.008   -0.008   14.451   13.435   13.040   12.793   14.175   11.640   10.980   10.869   13.487    0.867
  1431379     19.413824   37.058922   69.662125   9.8854904   6962.000   3.843   0.890    3.991    1.919   -0.005    0.002   12.764   12.514   12.461   12.446   12.672   11.746   11.585   11.539   12.621    0.101
  1431474     19.415262   37.068272   69.678436   9.8743067   6645.000   3.822   0.749    4.034    1.791   -1.000   -1.000   13.777   13.431   13.331   13.294   13.671   12.526   12.305   12.255   13.521    0.196
  1431501     19.4156     37.030102   69.645653   9.8535662   6804.000   3.833   0.761    4.066    1.731   -0.004   -0.014   13.611   13.318   13.225   13.199   13.523   12.455   12.237   12.194   13.399    0.143
  1432047     19.423361   37.010036   69.66983    9.7615137     -1.000  -1.000  -1.000   -1.000   -1.000   -0.011   -0.002   13.110   11.437   -1.000   -1.000   -1.000    8.838    8.073    7.906   10.965    1.523
  1432149     19.424789   37.099178   69.758438   9.7863207   7269.000   3.861   0.982    3.991    1.956   -0.011   -0.009   11.254   11.144   11.149   11.180   11.211   10.518   10.403   10.349   11.223   -0.040
  1432231     19.425671   37.09124    69.75605    9.7733316   4114.000   3.614   2.292    1.720   27.606   -0.004   -0.010   13.424   12.015   11.414   11.041   13.083    9.676    8.949    8.711   12.021    1.259
  1432520     19.429626   37.020851   69.713905   9.6993656   4500.000   3.653   1.879    2.282   14.338   -1.000   -1.000   13.814   12.626   12.188   11.915   13.499   10.635    9.948    9.791   12.694    1.038
  1432685     19.431831   37.01091    69.716972   9.6713142   6754.000   3.830   0.735    4.075    1.706   -0.005    0.003   13.719   13.393   13.300   13.285   13.620   12.510   12.288   12.214   13.482    0.177
  1433399     19.442368   37.042992   69.803787   9.5731974   6850.000   3.836   0.786    4.055    1.759   -0.001   -0.008   13.066   12.760   12.668   12.628   12.964   11.955   11.759   11.698   12.844    0.156
  1433534     19.444399   37.048988   69.820358   9.5542326   6915.000   3.840   0.757    4.098    1.669   -1.000   -1.000   15.120   14.815   14.685   14.615   15.029   13.922   13.683   13.679   14.871    0.155
  1433586     19.445206   37.02766    69.805504   9.5359631   6551.000   3.816   0.738    4.018    1.819   -0.001   -0.009   13.838   13.449   13.300   13.226   13.723   12.454   12.240   12.156   13.514    0.239
  1433628     19.44574    37.040329   69.819893   9.5359869   6419.000   3.807   0.712    4.004    1.840   -0.002    0.006   12.443   12.080   11.969   11.921   12.340   11.144   10.887   10.837   12.166    0.213
  1433725     19.447254   37.03952    69.827484   9.519455    8914.000   3.950   1.440    4.007    2.205   -0.008   -0.003   12.963   13.034   13.128   13.172   12.986   12.621   12.614   12.587   13.075   -0.221
  1433972     19.450914   37.011921   69.822662   9.4678707   7026.000   3.847   1.043    3.872    2.246   -0.002    0.007   13.031   12.818   12.753   12.750   12.966   12.022   11.862   11.800   12.917    0.063
  1434259     19.454916   37.018318   69.850479   9.4280586   6257.000   3.796   0.242    4.387    1.127   -0.009   -0.015   12.363   12.062   11.977   11.976   12.268   11.199   10.955   10.888   12.151    0.151
  1434277     19.455135   37.080742   69.908073   9.4540424   5927.000   3.773   0.463    4.089    1.620    0.018    0.027   11.596   11.094   10.960   10.916   11.424   10.092    9.794    9.737   11.201    0.353
  1434326     19.455946   37.09623    69.926529   9.4524231   5114.000   3.709  -0.297    4.502    0.907   -0.045   -0.031   12.937   12.205   11.965   11.832   12.732   10.906   10.385   10.285   12.296    0.583
  1434353     19.45632    37.011909   69.852425   9.4101725   4844.000   3.685   1.675    2.617    9.787    0.004   -0.005   14.269   13.183   12.775   12.533   13.948   11.384   10.676   10.512   13.245    0.936
  1434372     19.456724   37.042622   69.882385   9.4197922   7276.000   3.862   1.009    3.968    2.015   -0.004    0.003   12.451   12.268   12.259   12.263   12.381   11.567   11.451   11.419   12.363    0.033
  1434531     19.459137   37.07692    69.926659   9.4096317   3175.000   3.502   3.515    0.034  189.376   -1.000   -1.000   15.967   13.358   10.894    9.171   15.282    6.371    5.365    4.923   12.295    2.460
  1434583     19.460054   37.04673    69.904457   9.3861313   3178.000   3.502   3.516    0.035  189.244   -0.004    0.001   15.183   13.422   11.370   10.229   14.545    8.211    7.264    6.911   12.435    1.611
  1434589     19.460182   37.030899   69.890862   9.3775883   4310.000   3.634   2.147    1.944   21.298    0.008   -0.005   13.177   11.886   11.390   11.070   12.805    9.807    9.003    8.878   11.938    1.141
  1434696     19.461746   37.040859   69.908478   9.3654251   6854.000   3.836   0.668    4.163    1.533   -1.000   -1.000   13.015   12.742   12.701   12.701   12.934   11.981   11.833   11.788   12.856    0.123
  1434800     19.462948   37.04216    69.916283   9.3532038   6585.000   3.819   0.619    4.134    1.571   -0.037    0.017   14.118   13.794   13.701   13.669   14.040   12.637   12.583   12.493   13.883    0.175
  1435108     19.467175   37.059341   69.955116   9.3159437   6938.000   3.841   0.672    4.181    1.504   -0.007   -0.011   13.265   13.043   12.963   12.946   13.227   12.253   12.054   12.006   13.144    0.072
  1435467     19.472179   37.059811   69.983185   9.2628336   6570.000   3.818   0.739    4.023    1.810   -0.001    0.014    9.021    8.778    8.685    8.666    8.963    7.982    7.753    7.717    8.883    0.094
  1435836     19.477665   37.090141   70.040871   9.2182465   6623.000   3.821   0.485    4.266    1.330    0.001   -0.004   13.600   13.311   13.206   13.165   13.524   12.414   12.217   12.131   13.381    0.139
  1435930     19.478947   37.084309   70.042709   9.2019291   6259.000   3.797   0.518    4.134    1.548   -0.020   -0.013   12.569   12.144   12.012   11.959   12.449   11.160   10.925   10.833   12.231    0.275
  1569863     19.375099   37.142689   69.528473   10.337523   3809.000   3.581  -1.003    4.448    0.725   -1.000   -1.000   17.439   15.979   15.188   14.761   17.129   13.278   12.650   12.518   15.856    1.311
  1569969     19.376427   37.180191   69.569794   10.339925   5087.000   3.706   0.283    3.995    1.787   -0.030   -0.023   12.887   12.257   12.018   11.899   12.697   10.951   10.515   10.435   12.321    0.480
  1569999     19.376936   37.14521    69.540665   10.318963   6326.000   3.801   0.836    3.869    2.183    0.024    0.006   12.148   11.835   11.733   11.712   12.045   10.964   10.727   10.686   11.914    0.163
  1570026     19.377377   37.128208   69.52755    10.306707   5669.000   3.754   0.671    3.832    2.248   -0.012   -0.018   12.910   12.373   12.188   12.132   12.724   11.269   10.989   10.909   12.452    0.387
  1570918     19.390841   37.195049   69.661087   10.192213   6731.000   3.828   0.958    3.870    2.221   -0.008   -0.017   13.035   12.740   12.619   12.594   12.947   11.877   11.582   11.531   12.800    0.145
  1570929     19.390951   37.128109   69.600784   10.161231   3854.000   3.586   1.899    1.992   20.015    0.000    0.002   12.506   10.966   10.232    9.784   12.135    8.349    7.570    7.336   10.907    1.390
  1571088     19.393705   37.10133    69.591339   10.119814   6056.000   3.782   0.885    3.754    2.522   -0.005    0.013   10.697   10.314   10.196   10.150   10.575    9.340    9.071    8.999   10.400    0.233
  1571152     19.394602   37.165211   69.654282   10.138682   7048.000   3.848   1.847    3.164    5.637    0.021    0.004    9.302    9.190    9.182    9.197    9.272    8.547    8.413    8.381    9.268   -0.038
  1571732     19.403131   37.108971   69.649406   10.02231    6507.000   3.813   0.672    4.065    1.710   -0.002    0.002   13.113   12.784   12.688   12.693   13.009   11.930   11.699   11.692   12.872    0.179
  1572201     19.410358   37.130981   69.708664   9.9548388   8344.000   3.921   1.634    3.695    3.148    0.002   -0.010    8.402    8.575    8.713    8.767   -1.000    8.243    8.288    8.268    8.594   -0.322
  1572317     19.412088   37.184299   69.766472   9.9602261   5148.000   3.712   1.618    2.789    8.116   -0.004   -0.001   12.777   12.025   11.725   11.541   12.531   10.499   10.090   10.012   12.076    0.602
  1572352     19.412565   37.132469   69.722015   9.9319201   4692.000   3.671   1.682    2.551   10.521    0.002    0.003   14.463   13.387   13.001   12.740   14.150   11.617   10.983   10.871   13.462    0.926
  1572418     19.413683   37.13501    69.730392   9.9211206   6561.000   3.817   0.686    4.067    1.709   -0.008   -0.011   13.867   13.519   13.406   13.344   13.758   12.577   12.330   12.317   13.600    0.199
  1572685     19.417864   37.168709   69.78373    9.8915358   6435.000   3.809   0.705    4.016    1.815    0.003    0.017   12.488   12.174   12.077   12.037   12.386   11.282   11.021   11.002   12.257    0.165
  1573867     19.433798   37.107658   69.815353   9.6939087   3390.000   3.530   3.139    0.540  107.841   -0.001   -0.005   11.613   10.126    8.863    8.195   11.129    6.567    5.681    5.375    9.657    1.337
  1574033     19.43634    37.191811   69.905457   9.7047234   6626.000   3.821   0.695    4.078    1.692    0.001   -0.005   13.287   12.966   12.859   12.829   13.190   12.082   11.856   11.803   13.044    0.172
  1574524     19.442951   37.156971   69.910103   9.6184864   6554.000   3.817   0.661    4.088    1.664    0.012    0.011   13.956   13.592   13.466   13.400   13.844   12.630   12.326   12.282   13.667    0.214
  1574646     19.444384   37.112679   69.877876   9.5831985   6429.000   3.808   0.704    4.015    1.816    0.007    0.012   12.286   11.917   11.801   11.734   12.199   10.960   10.632   10.605   12.001    0.219
  1575203     19.451929   37.126469   69.931778   9.5089455   6587.000   3.819   0.694    4.067    1.711    0.006    0.016   13.524   13.156   13.040   12.995   13.398   12.239   12.000   11.919   13.239    0.218
  1575206     19.451988   37.16013    69.962524   9.5235691   6706.000   3.826   0.724    4.073    1.708   -1.000   -1.000   13.689   13.372   13.259   13.223   13.572   12.439   12.221   12.160   13.444    0.167
  1575580     19.457428   37.17157    70.002754   9.4708014   6095.000   3.785   0.557    4.053    1.707   -0.013   -0.010   12.181   11.725   11.588   11.540   12.022   10.760   10.406   10.375   11.817    0.306
  1575672     19.4585     37.163059   70.000961   9.455514    6621.000   3.821   0.687    4.084    1.679   -0.000    0.002   12.222   11.899   11.806   11.780   12.110   11.099   10.833   10.759   11.987    0.174
  1575873     19.461758   37.101292   69.963104   9.392766    6886.000   3.838   0.765    4.084    1.698   -0.002   -0.010   11.427   11.175   11.122   11.131   11.358   10.413   10.244   10.205   11.283    0.103
  1575888     19.462008   37.157619   70.015343   9.4156952   6492.000   3.812   0.708    4.029    1.789    0.005    0.016   12.092   11.726   11.624   11.591   11.970   10.846   10.599   10.538   11.820    0.216
  1575919     19.462433   37.13485    69.997124   9.4008265   6628.000   3.821   0.714    4.061    1.728   -1.000   -1.000   14.099   13.790   13.674   13.632   13.998   12.897   12.714   12.657   13.858    0.159
  1575977     19.463169   37.11343    69.98185    9.3832302   7086.000   3.850   0.783    4.120    1.637    0.002   -0.003   13.746   13.507   13.445   13.435   13.671   12.721   12.592   12.510   13.612    0.089
  1576115     19.464952   37.12495    70.002075   9.3694687   8066.000   3.907   1.135    4.062    1.895   -0.003   -0.002   11.729   11.755   11.833   11.878   11.751   11.300   11.243   11.189   11.806   -0.176
  1576249     19.466724   37.118328   70.005859   9.3475971   6385.000   3.805   0.851    3.873    2.181   -0.006   -0.005   11.842   11.416   11.282   11.234   11.722   10.430   10.183   10.127   11.502    0.276
  1576558     19.47081    37.15033    70.057281   9.3186502   6818.000   3.834   0.709    4.117    1.624   -0.004   -0.002   12.626   12.365   12.298   12.262   12.548   11.569   11.380   11.337   12.475    0.111
  1577077     19.477568   37.102081   70.051102   9.2247248   6668.000   3.824   0.504    4.260    1.342   -1.000   -1.000   14.108   13.804   13.696   13.655   14.026   12.920   12.635   12.631   13.876    0.154
  1577912     19.488918   37.180012   70.184143   9.1396255   8746.000   3.942   1.412    3.991    2.219   -0.000    0.000   10.960   11.064   11.162   11.233   11.020   10.660   10.637   10.612   11.097   -0.254
  1701554     19.078608   37.288876   68.127388   13.606301     -1.000  -1.000  -1.000   -1.000   -1.000   -0.018   -0.002    9.820    9.446   -1.000   -1.000   -1.000    8.453    8.252    8.176    9.436    0.224
  1717095     19.365305   37.27412    69.595657   10.500629   ********   4.035   1.932    3.992    2.634   -1.000   -1.000   15.545   15.768   15.951   16.060   15.621   15.641   15.650   15.243   15.778   -0.373
  1717271     19.367887   37.26741    69.603394   10.469994   4228.000   3.626   3.288    0.789   82.288   -0.002   -0.003   10.355   -1.000    8.524    8.198    9.949    6.862    6.168    5.964    9.073   11.205
  1717988     19.378815   37.25153    69.647644   10.346006   3174.000   3.502   3.513    0.035  189.240   -0.003   -0.004   15.252   13.372   11.157    9.912   14.609    7.812    6.862    6.509   12.295    1.731
  1718046     19.380104   37.267849   69.669456   10.339443   4443.000   3.648   2.218    1.929   21.730   -0.001   -0.000   11.487   10.438   10.024    9.774   11.162    8.589    7.956    7.833   10.486    0.900
  1718222     19.382496   37.249088   69.665245   10.305526   8258.000   3.917   1.623    3.683    3.172    0.006    0.019    9.021    9.117    9.243    9.317   -1.000    8.813    8.800    8.759    9.153   -0.245
  1718828     19.392673   37.258759   69.728943   10.200991   6298.000   3.799   0.512    4.150    1.518   -0.004   -0.015   11.716   11.443   11.364   11.347   11.615   10.618   10.361   10.340   11.529    0.123
  1718923     19.394005   37.22237    69.703033   10.17055    4596.000   3.662   1.526    2.670    9.160   -0.000   -0.004   14.190   13.139   12.739   12.489   13.892   11.326   10.734   10.605   13.197    0.901
  1719026     19.396082   37.21069    69.703651   10.143123   6381.000   3.805   0.484    4.199    1.432    0.004    0.008   12.384   12.120   12.039   12.012   12.301   11.284   11.054   10.999   12.202    0.114
  1719472     19.403397   37.240959   69.770767   10.078444   6177.000   3.791   0.451    4.172    1.470    0.000    0.001   11.594   11.233   11.128   11.073   11.459   10.301   10.159   10.102   11.323    0.211
  1719974     19.411806   37.285759   69.857048   10.008679   6033.000   3.781   0.161    4.396    1.104    0.001   -0.000   12.321   11.970   11.855   11.815   12.215   11.069   10.788   10.755   12.050    0.201
  1721361     19.433496   37.220779   69.916161   9.7481031   ********   4.030   2.295    3.648    4.077   -0.001   -0.009   13.094   13.236   13.361   13.433   13.159   12.869   12.881   12.891   13.262   -0.291
  1721787     19.439596   37.274391   69.998016   9.7072725   3184.000   3.503   3.518    0.036  189.141    0.003    0.003   14.504   12.910   11.228   10.333   13.970    8.619    7.706    7.378   12.155    1.444
  1721921     19.441605   37.295109   70.027756   9.6952162   3996.000   3.602   2.070    1.886   22.667    0.000   -0.002   14.625   13.076   12.375   11.933   14.280   10.544    9.756    9.528   13.045    1.400
  1722591     19.450552   37.229561   70.017418   9.5703144   4343.000   3.638   2.159    1.946   21.249    0.000    0.000   14.037   12.830   12.340   12.024   13.670   10.746   10.073    9.912   12.863    1.057
  1723047     19.45723    37.290878   70.109474   9.5270252   5037.000   3.702   1.441    2.928    6.914   -0.002   -0.003   13.119   12.301   12.001   11.831   12.836   10.794   10.301   10.208   12.370    0.668
  1724041     19.471027   37.23756    70.137177   9.3560696   6443.000   3.809   0.673    4.046    1.746   -0.007    0.000   11.639   11.386   11.329   11.306   11.559   10.580   10.401   10.371   11.495    0.104
  1724096     19.471983   37.29034    70.190071   9.3699293   5763.000   3.761   0.381    4.115    1.558    0.001   -0.008   12.292   11.873   11.735   11.663   12.155   10.867   10.560   10.519   11.954    0.269
  1724222     19.473412   37.299179   70.20591    9.3587904   6812.000   3.833   0.874    3.966    1.967    0.000    0.004   11.891   11.690   11.655   11.651   11.838   10.954   10.778   10.728   11.787    0.051
  1724227     19.473461   37.25095    70.162674   9.3362837   4202.000   3.623   2.214    1.834   24.187    0.004   -0.005   13.994   12.683   12.137   11.776   13.645   10.464    9.653    9.476   12.703    1.161
  1724316     19.474663   37.230888   70.151199   9.3143816   8772.000   3.943   1.073    4.293    1.493   -0.007   -0.006   13.489   13.549   13.619   13.697   13.496   13.150   13.118   13.053   13.591   -0.209
  1724355     19.475252   37.268978   70.188812   9.325469    6011.000   3.779   0.305    4.255    1.312   -0.044   -0.020   11.849   11.492   11.391   11.363   11.726   10.625   10.377   10.384   11.585    0.207
  1724961     19.483473   37.20282    70.174553   9.2079229   6986.000   3.844   0.848    4.035    1.816   -0.005    0.007   10.462   10.353   10.356   10.406   10.417    9.733    9.625    9.587   10.431   -0.042
  1724975     19.483654   37.25032    70.218361   9.2276974   5107.000   3.708   0.207    4.064    1.625    0.005   -0.017   12.926   12.224   12.008   11.908   12.737   10.919   10.513   10.412   12.324    0.552
  1725508     19.490376   37.274929   70.277695   9.1675882   4299.000   3.633   1.697    2.381   12.749    0.000   -0.002   13.886   12.636   12.155   11.859   13.578   10.555    9.851    9.692   12.688    1.100
  1725533     19.490654   37.231678   70.24028    9.1448393     -1.000  -1.000  -1.000   -1.000   -1.000   -0.002    0.018   14.362   13.452   13.111   -1.000   -1.000   14.033   13.405   13.090   13.487    0.760
  1725815     19.494434   37.275181   70.300392   9.1246281   6219.000   3.794   0.943    3.748    2.555   -0.007   -0.009   11.038   10.756   10.657   10.626   10.957    9.862    9.635    9.589   10.829    0.132
  1849159     19.074902   37.341801   68.158745   13.668174   5944.000   3.774   0.323    4.219    1.371    0.014   -0.005   11.065   10.726   10.610   10.592   10.975    9.810    9.585    9.518   10.802    0.189
  1849249     19.077044   37.389812   68.214569   13.664243     -1.000  -1.000  -1.000   -1.000   -1.000    0.006   -0.001   13.215   12.775   -1.000   -1.000   -1.000   11.800   11.599   11.517   12.749    0.290
  1849555     19.082829   37.384178   68.238022   13.598924   6809.000   3.833   1.349    3.549    3.403   -0.003    0.006   11.395   11.206   11.148   11.155   11.342   10.449   10.288   10.214   11.299    0.039
  1849581     19.083359   37.398941   68.254539   13.599137   6202.000   3.793   0.329    4.290    1.267   -0.008   -0.021   12.274   11.973   11.880   11.864   12.193   11.115   10.867   10.808   12.056    0.152
  1849587     19.083488   37.361809   68.220268   13.582658   5362.000   3.729  -0.294    4.594    0.828   -0.012    0.021   11.979   11.460   11.287   11.227   11.833   10.365   10.048    9.948   11.542    0.369
  1849959     19.091017   37.356121   68.252419   13.498339   4552.000   3.658   1.720    2.459   11.675    0.008   -0.007   13.937   12.945   12.549   12.305   13.636   11.117   10.487   10.353   12.991    0.843
  1850007     19.091887   37.361198   68.261536   13.490922   4292.000   3.633   2.018    2.063   18.502   -0.002   -0.005   14.516   13.319   12.850   12.546   14.184   11.255   10.542   10.375   13.365    1.047
  1864124     19.364475   37.374908   69.683205   10.553993   6074.000   3.783   0.362    4.222    1.372   -0.000   -0.013   11.854   11.555   11.442   11.411   11.766   10.692   10.426   10.403   11.622    0.150
  1864603     19.372169   37.300579   69.656624   10.438839   8811.000   3.945   1.447    3.976    2.275   -0.009   -0.008   13.293   13.359   13.466   13.484   13.313   12.926   12.878   12.903   13.401   -0.215
  1865042     19.378817   37.35511    69.742035   10.391908   5112.000   3.709  -0.658    4.824    0.599    0.002    0.007   14.166   13.530   13.317   13.219   14.016   12.307   11.882   11.814   13.615    0.486
  1865136     19.380322   37.39259    69.784279   10.392444   6021.000   3.780   0.185    4.370    1.140    0.004    0.008   12.146   11.792   11.690   11.663   12.053   10.881   10.650   10.611   11.883    0.204
  1865448     19.385134   37.312149   69.736877   10.30533      -1.000  -1.000  -1.000   -1.000   -1.000    0.001   -0.013   13.166   12.357   12.069   -1.000   -1.000   10.214    9.543    9.377   12.399    0.659
  1865910     19.392292   37.332924   69.794373   10.238069     -1.000  -1.000  -1.000   -1.000   -1.000   -0.003   -0.002   12.354   10.866   -1.000   -1.000   -1.000    8.174    7.441    7.234   10.458    1.338
  1866749     19.405659   37.30872    69.844589   10.084557   4025.000   3.605   2.215    1.756   26.387   -0.000   -0.001   15.037   13.499   12.818   12.403   14.664   10.936   10.085    9.865   13.480    1.388
  1866778     19.406181   37.36124    69.895142   10.102449   5843.000   3.767   0.339    4.176    1.444    0.002   -0.001   13.004   12.399   12.175   12.070   12.800   11.182   10.906   10.830   12.467    0.455
  1867333     19.415527   37.326279   69.914032   9.9871168   ********   4.030   2.283    3.657    4.030   -0.006   -0.002   14.617   14.673   14.758   14.790   14.625   14.223   14.199   14.304   14.717   -0.205
  1868259     19.430012   37.397228   70.057076   9.864645    4177.000   3.621   2.348    1.692   28.574   -0.002    0.001   14.351   12.983   12.377   12.001   13.907   10.638    9.928    9.743   12.973    1.218
  1868792     19.438429   37.39143    70.097649   9.7724628   3993.000   3.601   2.099    1.856   23.469   -0.008    0.016   14.588   13.029   12.352   11.927   14.234   10.503    9.723    9.506   13.019    1.409
  1868918     19.440323   37.31282    70.036781   9.7168722   5954.000   3.775   0.351    4.197    1.410    0.005    0.011   11.834   11.489   11.369   11.332   11.731   10.592   10.340   10.266   11.564    0.195
  1869151     19.443691   37.362461   70.100128   9.7034101   6226.000   3.794   0.564    4.085    1.648   -0.001   -0.008   12.623   12.318   12.198   12.162   12.511   11.428   11.194   11.150   12.381    0.155
  1869673     19.451103   37.328629   70.110039   9.6092758   4217.000   3.625   2.388    1.670   29.350    0.009    0.004   13.879   12.536   11.985   11.666   13.478   10.340    9.576    9.416   12.561    1.193
  1869817     19.453051   37.313839   70.107323   9.5818825   5644.000   3.752   0.290    4.159    1.464   -0.024   -0.003   12.754   12.231   12.084   12.061   12.553   11.208   10.894   10.869   12.334    0.374
  1870057     19.456795   37.324051   70.13707    9.5466833   8283.000   3.918   0.962    4.272    1.473   -0.002   -0.003   11.163   11.244   11.368   11.483   11.182   10.961   10.962   10.948   11.284   -0.230
  1870225     19.459015   37.367989   70.188957   9.543005    6065.000   3.783   0.418    4.170    1.468    0.004    0.007   11.976   11.656   11.547   11.513   11.862   10.734   10.455   10.435   11.732    0.171
  1871056     19.469641   37.37624    70.254723   9.4338942   5956.000   3.775   0.787    3.812    2.330    0.007   -0.003   13.419   12.965   12.803   12.715   13.263   11.917   11.692   11.590   13.038    0.304
  1871555     19.476648   37.325741   70.247704   9.3365088   3208.000   3.506   3.496    0.073  181.573   -0.003    0.000   12.656   11.147    9.722    8.987   12.146    7.309    6.397    6.083   10.562    1.360
  1871763     19.479837   37.306461   70.247902   9.293849    4110.000   3.614   1.908    2.096   17.782   -0.002   -0.004   14.853   13.409   12.792   12.405   14.492   11.028   10.256   10.050   13.412    1.295
  1872078     19.484573   37.31625    70.28286    9.2480469   6377.000   3.805   0.283    4.385    1.137   -0.001    0.003   12.628   12.328   12.268   12.265   12.512   11.538   11.313   11.297   12.435    0.150
  1872199     19.486296   37.392368   70.36097    9.2645483     -1.000  -1.000  -1.000   -1.000   -1.000    0.009    0.011   13.635   12.784   12.474   -1.000   -1.000   11.653   11.090   10.861   12.823    0.701
  1872262     19.487059   37.314232   70.294762   9.2207651   6832.000   3.835   0.547    4.266    1.343    0.001   -0.001   13.897   13.630   13.587   13.577   13.814   12.839   12.688   12.631   13.741    0.118
  1872324     19.487837   37.315971   70.300629   9.2133064   9319.000   3.969   1.355    4.175    1.829   -0.003   -0.000    9.652    9.889   10.086   10.223    9.765    9.737    9.701    9.717    9.895   -0.387
  1872948     19.496866   37.30162    70.337662   9.1109543   7490.000   3.874   1.579    3.525    3.667   -0.010   -0.004   10.441   10.384   10.409   10.443   10.454    9.819    9.731    9.689   10.451   -0.093
  1873030     19.498066   37.326069   70.36631    9.1094398   6871.000   3.837   0.751    4.093    1.678   -0.003   -0.009   13.788   13.532   13.454   13.422   13.690   12.744   12.609   12.551   13.640    0.107
  1873543     19.505638   37.39547    70.470711   9.0610771   3702.000   3.568  -1.180    4.520    0.626   -0.014   -0.046   16.094   14.731   13.757   13.255   15.830   11.939   11.310   11.108   14.444    1.214
  1874094     19.514359   37.35981    70.487045   8.9523802   4410.000   3.644   1.909    2.218   15.450   -0.001    0.003   13.706   12.525   12.064   11.776   13.369   10.531    9.859    9.695   12.573    1.031
  1995431     19.074631   37.43726    68.247261   13.709734   7347.000   3.866   0.635    4.325    1.285    0.004   -0.008   11.854   11.765   11.791   11.850   11.836   11.265   11.170   11.132   11.840   -0.061
  1996456     19.094782   37.43943    68.349464   13.491233   6790.000   3.832   0.857    3.975    1.942    0.001    0.004   11.545   11.355   11.334   11.344   11.470   10.650   10.516   10.465   11.450    0.040
  2010051     19.356821   37.462841   69.72261    10.674612   3193.000   3.504   3.501    0.059  184.411   -0.003   -0.004   14.751   13.226   11.798   11.051   14.230    9.400    8.525    8.195   12.643    1.375
  2010414     19.363153   37.485828   69.777405   10.617054   6989.000   3.844   1.601    3.372    4.319   -0.005   -0.001   13.095   12.861   12.774   12.732   13.019   11.993   11.846   11.759   12.964    0.083
  2010835     19.370611   37.412281   69.750153   10.504902   5806.000   3.764   0.388    4.121    1.548   -0.010   -0.017   11.637   11.230   11.119   11.066   11.488   10.304    9.981    9.961   11.329    0.258
  2011424     19.380173   37.42514    69.813148   10.408453   6505.000   3.813   0.724    4.018    1.816   -0.001   -0.003   11.119   10.888   10.857   10.843   11.072   10.131    9.958    9.942   10.993    0.081
  2012416     19.395994   37.42976    69.902451   10.24166    4345.000   3.638   1.723    2.375   12.854   -0.004   -0.003   14.578   13.439   12.946   12.634   14.283   11.361   10.663   10.503   13.452    0.989
  2012722     19.400764   37.43364    69.931702   10.192523   6785.000   3.832   0.659    4.152    1.549   -0.003    0.007   11.760   11.564   11.542   11.563   11.683   10.875   10.705   10.676   11.661    0.047
  2012826     19.402483   37.427559   69.935448   10.171488   6127.000   3.787   0.255    4.336    1.193   -0.008    0.011   12.100   11.757   11.653   11.607   11.984   10.849   10.573   10.538   11.843    0.193
  2013145     19.407473   37.421616   69.957001   10.11564      -1.000  -1.000  -1.000   -1.000   -1.000    0.000   -0.007   13.464   12.306   11.845   -1.000   -1.000   10.127    9.399    9.236   12.331    1.008
  2013620     19.414946   37.41692    69.993164   10.033917   4208.000   3.624   2.263    1.788   25.535    0.003    0.007   13.162   11.901   11.352   10.989   12.877    9.689    8.888    8.737   11.905    1.112
  2013790     19.417706   37.424042   70.014587   10.007701   4173.000   3.620   2.124    1.909   22.126   -0.002    0.001   13.271   11.957   11.430   11.077   12.967    9.752    9.006    8.829   11.992    1.164
  2013883     19.41888    37.419601   70.016922   9.9932079   6044.000   3.781   0.157    4.403    1.095    0.003    0.011   11.455   11.149   11.032   10.983   11.374   10.208    9.974    9.910   11.215    0.156
  2014003     19.420893   37.493      70.09446    10.004676   6172.000   3.790   0.328    4.281    1.279   -0.007   -0.013   12.107   11.749   11.624   11.577   11.981   10.811   10.590   10.544   11.823    0.209
  2014229     19.42478    37.431252   70.059502   9.9356184   4365.000   3.640   2.053    2.059   18.617   -0.005   -0.002   13.890   12.674   12.170   11.863   13.536   10.601    9.878    9.698   12.700    1.067
  2014544     19.429573   37.497742   70.145828   9.9144831   4168.000   3.620   2.170    1.863   23.367    0.003   -0.012   14.687   13.279   12.712   12.354   14.322   11.022   10.236   10.051   13.310    1.258
  2014684     19.431971   37.44643    70.112335   9.8659229   4028.000   3.605  -0.982    4.540    0.664    0.004    0.007   12.990   11.727   11.226   10.912   12.612    9.637    8.917    8.740   11.768    1.113
  2014991     19.436625   37.40358    70.098816   9.7971439   6194.000   3.792   0.703    3.950    1.955   -0.005   -0.021   12.680   12.318   12.196   12.160   12.573   11.403   11.224   11.173   12.396    0.211
  2015501     19.444105   37.463089   70.193489   9.7444372   7154.000   3.855   1.589    3.426    4.066    0.002    0.005   11.289   11.135   11.107   11.105   11.246   10.448   10.333   10.314   11.222    0.004
  2015595     19.445724   37.43911    70.180603   9.7164125   3196.000   3.505   3.493    0.069  182.369   -1.000   -1.000   14.850   13.231   11.958   11.259   14.435    9.611    8.657    8.346   12.790    1.469
  2015639     19.446274   37.484829   70.224998   9.7312069   4218.000   3.625   2.151    1.902   22.323   -0.000   -0.004   14.374   13.083   12.547   12.191   14.018   10.880   10.172    9.980   13.105    1.141
  2015883     19.450287   37.454659   70.219582   9.6749649   5615.000   3.749   0.315    4.129    1.521   -0.011   -0.011   12.316   11.874   11.710   11.637   12.178   10.804   10.493   10.448   11.942    0.292
  2017507     19.473885   37.402111   70.301399   9.4006233   4433.000   3.647   1.446    2.685    8.976    0.000   -0.006   14.304   13.232   12.788   12.495   14.032   11.284   10.605   10.461   13.263    0.922
  2017646     19.475754   37.410091   70.318878   9.3844328   4289.000   3.632   1.866    2.211   15.559    0.002    0.007   13.878   12.633   12.120   11.784   13.624   10.497    9.789    9.612   12.659    1.095
  2017739     19.477219   37.400921   70.318672   9.3647099     -1.000  -1.000  -1.000   -1.000   -1.000   -1.000   -1.000   13.894   13.403   13.270   -1.000   -1.000   15.476   14.780   14.360   13.457    0.341
  2018112     19.483099   37.444592   70.390427   9.3222904     -1.000  -1.000  -1.000   -1.000   -1.000   -0.010   -0.015   12.849   11.799   11.394   -1.000   -1.000    9.636    8.938    8.706   11.831    0.900
  2018281     19.485765   37.421558   70.384361   9.2835054   4560.000   3.659   2.378    1.818   24.800   -0.005   -0.004   10.948    9.875    9.504    9.288   10.596    8.111    7.493    7.354    9.960    0.923
  2018594     19.490759   37.436211   70.425102   9.2373028   3477.000   3.541   3.128    0.598  101.180   -0.003   -0.003   13.125   11.584   10.213    9.500   12.628    7.839    6.932    6.668   11.048    1.391
  2018631     19.491264   37.491489   70.477699   9.2572231   5942.000   3.774   0.446    4.109    1.581    0.002    0.001   12.233   11.865   11.739   11.691   12.116   10.861   10.625   10.557   11.942    0.219
  2018931     19.495255   37.467941   70.478493   9.2042227   6712.000   3.827   0.776    4.028    1.810    0.006   -0.008   13.290   13.035   12.950   12.914   13.198   12.210   12.003   11.981   13.143    0.105
  2019227     19.499506   37.403751   70.444206   9.1297989   5905.000   3.771   0.327    4.204    1.395   -0.004    0.004   12.022   11.683   11.624   11.598   -1.000   10.659   10.428   10.289   11.802    0.190
  2019297     19.5007     37.40414    70.451164   9.1173277   6202.000   3.793   0.989    3.704    2.709   -0.011   -0.009   12.582   12.230   12.090   12.025   12.484   11.253   11.032   10.955   12.292    0.202
  2019542     19.504341   37.403374   70.470642   9.0784245     -1.000  -1.000  -1.000   -1.000   -1.000   -1.000   -1.000   14.341   13.306   12.855   -1.000   -1.000   14.527   13.733   13.324   13.300    0.885
  2019553     19.504595   37.45649    70.519821   9.1001415   4236.000   3.627   1.850    2.205   15.661   -0.016    0.012   13.321   12.065   11.556   11.226   13.057    9.967    9.211    9.048   12.098    1.106
  2019865     19.508801   37.478512   70.562927   9.0657682   4233.000   3.627   2.196    1.864   23.351    0.000   -0.014   12.510   11.264   10.755   10.442   12.187    9.208    8.505    8.307   11.294    1.096
  2020175     19.513479   37.471931   70.582947   9.0132761   ********   4.033   2.266    3.688    3.895   -0.006    0.004   15.123   15.519   15.787   15.992   15.269   15.826   15.923   15.224   15.493   -0.546
  2020444     19.517063   37.493679   70.622375   8.9854174   6770.000   3.831   1.168    3.697    2.795    0.005    0.004   13.223   12.942   12.830   12.796   13.129   12.050   11.865   11.801   13.005    0.131
  2020725     19.520473   37.405689   70.562271   8.9088278   4662.000   3.669   1.678    2.544   10.597   -0.001    0.006   13.621   12.594   12.196   11.950   13.307   10.874   10.253   10.131   12.648    0.878
  2020763     19.520988   37.412594   70.571335   8.9065619     -1.000  -1.000  -1.000   -1.000   -1.000   -0.006   -0.006   14.330   13.416   13.072   -1.000   -1.000   12.140   11.430   11.247   13.450    0.764
  2020966     19.524065   37.457478   70.628746   8.8947802     -1.000  -1.000  -1.000   -1.000   -1.000   -0.001   -0.006   12.547   12.111   -1.000   -1.000   -1.000   11.021   10.816   10.761   12.086    0.286
  2021060     19.525682   37.497452   70.673637   8.8961506     -1.000  -1.000  -1.000   -1.000   -1.000    0.013    0.007   10.013    9.726   -1.000   -1.000   -1.000    9.098    8.947    8.909    9.737    0.137
  2021633     19.534      37.490479   70.713692   8.8051233   5651.000   3.752  -0.012    4.438    1.031   -1.000   -1.000   12.605   12.178   12.025   11.961   12.479   11.160   10.842   10.805   12.251    0.277
  2021643     19.534151   37.491291   70.715256   8.803915    5828.000   3.766   0.057    4.429    1.050   -1.000   -1.000   12.608   12.219   12.087   12.039   12.478   11.262   10.981   10.935   12.296    0.239
  2140424     19.061787   37.561039   68.300415   13.899515   5049.000   3.703   0.926    3.419    3.803   -0.009   -0.025   13.023   12.294   12.029   11.894   12.790   10.912   10.432   10.355   12.365    0.579
  2140491     19.063261   37.52747    68.276024   13.869964   6072.000   3.783   0.985    3.672    2.815    0.002    0.001   10.447   10.123   10.025    9.998   10.334    9.291    9.099    9.023   10.209    0.175
  2140686     19.067999   37.528831   68.300697   13.818919   5918.000   3.772   0.491    4.062    1.678    0.001   -0.020   12.322   11.936   11.803   11.761   12.194   11.016   10.755   10.701   12.011    0.236
  2140780     19.070013   37.54229    68.323326   13.802434     -1.000  -1.000  -1.000   -1.000   -1.000   -0.000    0.000   12.944   11.290   -1.000   -1.000   -1.000    8.617    7.953    7.755   10.825    1.504
  2141385     19.08391    37.504398   68.356468   13.6359     3897.000   3.591   1.689    2.220   15.369   -0.003   -0.011    9.765    8.341    7.615    7.226   -1.000    5.854    5.044    4.801    8.257    1.274
  2141692     19.089563   37.579281   68.454948   13.604795   3187.000   3.503   3.522    0.034  189.547    0.003   -0.006   12.871   11.009    8.816    7.595   12.224    5.411    4.565    4.190    9.944    1.713
  2141950     19.095327   37.59375    68.497177   13.548068   4539.000   3.657   1.808    2.367   12.995   -0.001   -0.008   13.004   11.990   11.595   11.363   12.705   10.212    9.569    9.407   12.042    0.865
  2142575     19.109404   37.598198   68.571419   13.397096     -1.000  -1.000  -1.000   -1.000   -1.000    0.003   -0.000   10.223    9.857   -1.000   -1.000   -1.000    8.995    8.853    8.745    9.849    0.216
  2142657     19.111582   37.584599   68.569527   13.367909   5135.000   3.711   0.778    3.582    3.099    0.000   -0.011   12.831   12.196   11.950   11.817   12.618   10.887   10.445   10.346   12.255    0.485
  2142733     19.113401   37.56649    68.56163    13.340754   4453.000   3.649   1.759    2.382   12.754   -1.000   -1.000   14.629   13.546   13.115   12.849   14.314   11.653   10.958   10.810   13.589    0.934
  2154965     19.34849    37.596779   69.800751   10.82248    5382.000   3.731  -0.089    4.414    1.040    0.006   -0.017   15.733   15.045   14.815   14.688   15.523   13.788   13.378   13.316   15.131    0.537
  2154980     19.348812   37.598091   69.80365    10.81963    5350.000   3.728  -0.113    4.424    1.024   -0.004   -0.003   15.177   14.504   14.279   14.149   14.972   13.186   12.862   12.762   14.590    0.523
  2155080     19.350384   37.592239   69.806656   10.80026    6841.000   3.835   1.153    3.729    2.690    0.005   -0.003   13.470   13.122   13.015   12.976   13.366   12.198   11.989   11.936   13.207    0.199
  2155343     19.35503    37.566559   69.807869   10.739371   6662.000   3.824   0.843    3.953    1.986   -0.002   -0.017   13.548   13.235   13.122   13.083   13.450   12.320   12.083   12.063   13.307    0.164
  2156343     19.370663   37.5662     69.890869   10.572368   6588.000   3.819   0.250    4.475    1.026   -0.002   -0.010   14.045   13.745   13.676   13.667   13.935   12.964   12.778   12.701   13.845    0.150
  2156581     19.374466   37.560379   69.905891   10.529229   9079.000   3.958   1.251    4.210    1.710    0.009   -0.007   13.275   13.378   13.497   13.582   13.307   13.025   13.006   12.970   13.412   -0.252
  2156998     19.381458   37.518242   69.9049     10.435989   6007.000   3.779   0.402    4.167    1.469   -0.002   -0.002   12.702   12.344   12.217   12.165   12.603   11.356   11.105   11.060   12.417    0.209
  2157489     19.388603   37.507511   69.933464   10.355043   7501.000   3.875   1.414    3.673    3.022   -0.004   -0.007   12.167   12.052   12.054   12.065   12.147   11.412   11.295   11.278   12.132   -0.035
  2157841     19.393801   37.563011   70.011925   10.324329   7888.000   3.897   1.310    3.861    2.424   -0.001   -0.003   12.180   12.145   12.203   12.221   12.167   11.608   11.544   11.492   12.208   -0.115
  2158047     19.397253   37.578388   70.044487   10.294398   5124.000   3.710  -0.072    4.306    1.170   -0.001   -0.010   14.561   13.911   13.665   13.542   14.371   12.598   12.179   12.074   13.974    0.500
  2158190     19.399813   37.522041   70.006981   10.242063   8060.000   3.906   1.581    3.669    3.174   -0.002   -0.007   11.137   11.166   11.235   11.271   11.151   10.673   10.625   10.592   11.215   -0.179
  2158850     19.410521   37.515469   70.058762   10.125111   6093.000   3.785   0.186    4.391    1.114    0.024    0.024   11.117   10.792   10.675   10.631   11.027    9.855    9.570    9.529   10.863    0.176
  2159018     19.412745   37.58342    70.132515   10.131826   4363.000   3.640   2.200    1.914   22.080    0.002   -0.001   14.703   13.483   12.992   12.682   14.304   11.452   10.702   10.564   13.519    1.070
  2159449     19.419279   37.59948    70.182404   10.069534   5276.000   3.722   0.713    3.682    2.725   -0.003   -0.009   13.215   12.408   12.113   11.958   12.954   10.942   10.476   10.368   12.478    0.657
  2159499     19.419956   37.546612   70.138054   10.038662   5845.000   3.767   0.210    4.293    1.244    0.011    0.012   12.574   12.120   11.984   11.926   12.421   11.118   10.814   10.772   12.213    0.305
  2159700     19.422749   37.567371   70.172012   10.018286   3686.000   3.567  -1.308    4.605    0.545   -0.005   -0.011   11.282    9.784    9.096    8.675   10.869    7.240    6.432    6.182    9.749    1.348
  2160553     19.43511    37.54084    70.214973   9.8750334   3817.000   3.582   2.252    1.627   30.625   -0.007   -0.003   14.351   12.685   11.809   11.312   13.905    9.788    8.862    8.612   12.555    1.516
  2161864     19.45298    37.550819   70.321297   9.6898499   4117.000   3.615   2.115    1.895   22.481    0.007   -0.013   12.985   11.610   11.051   10.698   12.636    9.362    8.576    8.364   11.638    1.226
  2162070     19.455994   37.51173    70.302383   9.6401978   3204.000   3.506   3.511    0.056  185.104    0.008   -0.002   11.522    9.974    8.451    7.669   11.043    6.112    5.184    4.886    9.325    1.398
  2162333     19.460209   37.59597    70.401588   9.6336679   4398.000   3.643   2.182    1.946   21.276    0.001    0.010   12.893   11.649   11.204   10.912   12.535    9.617    9.009    8.789   11.726    1.094
  2162543     19.463892   37.520161   70.353203   9.5602465   4085.000   3.611   2.136    1.860   23.399   -0.003    0.004   14.534   13.040   12.414   12.022   14.148   10.601    9.781    9.579   13.050    1.344
  2162904     19.469398   37.582932   70.440056   9.5303993   7123.000   3.853   1.322    3.652    3.014   -0.011   -0.004   12.780   12.565   12.512   12.496   12.713   11.803   11.676   11.628   12.664    0.066
  2163894     19.482126   37.517681   70.450996   9.365922    4682.000   3.670   1.711    2.519   10.920    0.000   -0.003   14.197   13.163   12.754   12.502   13.876   11.441   10.864   10.653   13.210    0.883
  2163940     19.482908   37.547878   70.482536   9.3714161   4358.000   3.639   1.994    2.113   17.466   -0.005    0.001   12.123   10.904   10.465   10.199   11.794    8.960    8.298    8.095   10.979    1.070
  2164165     19.485949   37.527431   70.480804   9.329917    6824.000   3.834   0.906    3.941    2.034   -0.000    0.001   11.708   11.515   11.476   11.483   11.657   10.776   10.614   10.586   11.610    0.043
  2165188     19.500481   37.5061     70.541718   9.1664133   7130.000   3.853   1.444    3.547    3.463   -0.002   -0.004   13.009   12.785   12.712   12.679   12.953   12.003   11.823   11.760   12.886    0.074
  2165356     19.502934   37.51173    70.560341   9.1430597   5636.000   3.751   0.056    4.369    1.121    0.012    0.011   12.650   12.216   12.053   11.987   12.518   11.204   10.913   10.851   12.283    0.284
  2166218     19.515848   37.509941   70.630249   9.0057421   7153.000   3.854   1.682    3.345    4.523    0.021   -0.012    9.475    9.393    9.398    9.426   -1.000    8.768    8.689    8.641    9.465   -0.068
  2166920     19.525694   37.548161   70.719238   8.9194193   4537.000   3.657   1.746    2.427   12.111    0.008   -0.005   14.295   13.213   12.769   12.491   13.974   11.310   10.624   10.483   13.247    0.932
  2167600     19.535395   37.576279   70.798431   8.8301239   6196.000   3.792   0.448    4.180    1.457   -0.000   -0.004   12.681   12.343   12.247   12.201   12.562   11.451   11.243   11.175   12.434    0.189
  2167663     19.536493   37.56686    70.796097   8.8141861   3986.000   3.601   1.906    2.044   18.859   -1.000   -1.000   12.907   11.434   10.761   10.341   12.562    8.932    8.153    7.878   11.403    1.323
  2167728     19.537376   37.517551   70.75679    8.7820511   7747.000   3.889   1.222    3.903    2.272   -0.004   -0.005   12.933   12.841   12.839   12.854   12.894   12.214   12.151   12.112   12.915   -0.057
  2167774     19.538059   37.523521   70.765945   8.7776175   4714.000   3.673   1.654    2.588   10.085   -0.008   -0.015   10.646    9.772    9.463    9.295   10.377    8.265    7.695    7.605    9.850    0.724
  2167783     19.538162   37.525711   70.768486   8.7775497   6767.000   3.830   0.640    4.164    1.524   -1.000   -1.000   14.017   13.792   13.700   13.620   13.939   12.858   12.612   12.580   13.892    0.075
  2168333     19.545721   37.59338    70.871307   8.7292843   8137.000   3.910   1.426    3.825    2.604    0.001   -0.004    9.968   10.050   10.156   10.228    9.995    9.648    9.592    9.555   10.088   -0.231
  2168461     19.547247   37.582298   70.869896   8.7080679   3177.000   3.502   3.509    0.041  187.961    0.001   -0.003   15.663   14.103   12.538   11.726   15.123   10.021    9.099    8.755   13.426    1.411
  2282763     19.059982   37.607948   68.335785   13.938018   7795.000   3.892   1.329    3.822    2.538   -0.005   -0.011   12.423   12.406   12.445   12.470   12.402   11.871   11.778   11.759   12.465   -0.134
  2282926     19.064117   37.617699   68.365326   13.896963   8323.000   3.920   1.844    3.506    4.029    0.006   -0.000   13.051   12.990   13.041   13.077   13.008   12.489   12.442   12.378   13.050   -0.088
  2283064     19.067516   37.695889   68.455803   13.891468   6706.000   3.826   0.720    4.076    1.701    0.004    0.000   11.955   12.129   11.583   11.983   11.880   10.885   10.728   10.737   12.119   -0.323
  2283124     19.068993   37.664791   68.433754   13.862899   6821.000   3.834   0.582    4.232    1.402   -0.002   -0.011   12.737   12.521   12.494   12.518   12.694   11.817   11.679   11.638   12.622    0.066
  2284079     19.089193   37.614422   68.48616    13.623074     -1.000  -1.000  -1.000   -1.000   -1.000    0.000   -0.001   14.458   11.337   -1.000   -1.000   -1.000    9.215    8.538    8.339   10.370    2.971
  2284344     19.094643   37.691311   68.585487   13.595123     -1.000  -1.000  -1.000   -1.000   -1.000    0.004   -0.004   12.472   11.728   -1.000   -1.000   -1.000   10.881   10.646   10.594   11.628    0.594
  2285217     19.11405    37.605305   68.601273   13.349599     -1.000  -1.000  -1.000   -1.000   -1.000   -0.006   -0.013   14.097   12.882   12.396   -1.000   -1.000   10.482    9.804    9.587   12.907    1.065
  2285584     19.122086   37.687931   68.71888    13.296315   6166.000   3.790   0.176    4.423    1.075    0.003   -0.003   12.622   12.310   12.211   12.198   12.520   11.432   11.195   11.153   12.392    0.162
  2285615     19.123091   37.697128   68.732521   13.289204   4125.000   3.615   2.104    1.909   22.108   -0.003   -0.017   12.091   10.763   10.263    9.957   11.756    8.634    7.911    7.721   10.822    1.178
  2296995     19.341311   37.696892   69.85434    10.942996   4717.000   3.674   1.513    2.733    8.561    0.018    0.014   16.417   15.301   14.926   14.697   16.111   13.557   12.961   12.789   15.396    0.966
  2297232     19.344299   37.696381   69.86969    10.910879   5711.000   3.757   0.385    4.095    1.595   -0.007    0.034   14.450   13.791   13.581   13.480   14.241   12.586   12.066   12.007   13.884    0.509
  2297236     19.34432    37.695431   69.868927   10.910243   4955.000   3.695  -0.427    4.553    0.832   -1.000   -1.000   15.980   15.190   14.908   14.777   15.730   13.788   12.371   12.272   15.266    0.640
  2297349     19.345579   37.629742   69.815468   10.868022   6644.000   3.822   1.272    3.574    3.271   -0.035   -0.075   10.957   10.594   10.487   10.462   10.829    9.667    9.391    9.326   10.683    0.213
  2297384     19.345991   37.664139   69.849136   10.878692   4184.000   3.622  -0.871    4.540    0.700    0.002    0.004   15.374   14.176   13.770   13.503   15.062   12.317   11.695   11.537   14.270    1.049
  2297390     19.346094   37.629429   69.817909   10.862391     -1.000  -1.000  -1.000   -1.000   -1.000   -1.000   -1.000   14.341   13.800   13.641   -1.000   -1.000   13.776   13.454   13.378   13.852    0.391
  2297398     19.346169   37.609009   69.799622   10.852635   4907.000   3.691  -0.371    4.482    0.905    0.004   -0.006   16.640   15.778   15.443   15.240   16.406   14.220   13.650   13.593   15.833    0.712
  2297426     19.346447   37.659039   69.846886   10.871597   6538.000   3.815   1.019    3.767    2.525   -0.020   -0.018   13.388   12.940   12.808   12.750   13.248   11.926   11.621   11.567   13.033    0.298
  2297454     19.346775   37.63802    69.829384   10.858882   4780.000   3.679   0.892    3.360    4.078   -1.000   -1.000   17.096   16.039   15.686   15.428   16.840   14.288   13.760   13.573   16.134    0.907
  2297468     19.346991   37.632149   69.825157   10.854009   6064.000   3.783   0.791    3.838    2.258   -0.012   -0.024   12.635   12.165   12.034   11.982   12.486   11.141   10.830   10.791   12.266    0.320
  2297488     19.347202   37.69413    69.883003   10.87892      -1.000  -1.000  -1.000   -1.000   -1.000   -1.000   -1.000   18.131   17.153   16.767   -1.000   -1.000   -1.000   -1.000   -1.000   17.177    0.828
  2297573     19.348064   37.603149   69.804314   10.829824   4776.000   3.679  -0.506    4.539    0.817   -0.002    0.018   16.782   15.847   15.524   15.323   16.577   14.243   13.733   13.653   15.931    0.786
  2297574     19.348066   37.665901   69.861748   10.857322   4786.000   3.680   0.897    3.357    4.094   -1.000   -1.000   16.933   15.846   15.511   15.276   16.684   14.166   13.592   13.521   15.963    0.937
  2297586     19.348253   37.684391   69.879662   10.863431   4882.000   3.689  -0.391    4.489    0.893    0.002   -0.009   16.253   15.349   15.033   14.870   16.007   13.803   13.369   13.221   15.430    0.754
  2297706     19.349752   37.675522   69.879486   10.843551   4662.000   3.669  -0.694    4.644    0.691   -1.000   -1.000   -1.000   16.158   15.848   15.668   16.789   14.539   13.900   13.755   16.206  -17.308
  2297728     19.350128   37.682281   69.887665   10.842512   6695.000   3.826   0.616    4.167    1.514    0.005    0.012   10.147    9.907    9.876    9.887   10.078    9.182    9.012    8.964   10.014    0.090
  2297729     19.35013    37.639591   69.848618   10.823761   4657.000   3.668   0.626    3.561    3.165   -1.000   -1.000   17.305   16.265   15.864   15.617   17.058   14.426   13.853   13.644   16.319    0.890
  2297793     19.350906   37.688622   69.897591   10.836988   4238.000   3.627   2.197    1.865   23.322    0.003   -0.005   15.002   13.651   13.090   12.753   14.693   11.430   10.634   10.438   13.671    1.202
  2297825     19.351343   37.684349   69.896004   10.830457   4169.000   3.620  -0.851    4.518    0.721   -0.005    0.011   15.382   14.200   13.783   13.531   15.098   12.314   11.704   11.561   14.281    1.033
  2297896     19.352318   37.656212   69.875435   10.807707   5402.000   3.733  -0.221    4.542    0.887    0.005    0.010   16.087   15.444   15.247   15.133   15.904   14.243   13.939   13.788   15.542    0.493
  2298013     19.35397    37.617561   69.848854   10.773116   6276.000   3.798   0.708    3.968    1.916    0.002   -0.002   14.243   13.798   13.648   13.578   14.095   12.787   12.500   12.455   13.877    0.295
  2298058     19.354635   37.674149   69.904144   10.790858   5965.000   3.776   0.260    4.283    1.265   -0.001   -0.008   14.234   13.783   13.609   13.531   14.115   12.739   12.489   12.400   13.846    0.301
  2298097     19.355137   37.68951    69.920853   10.792267   4820.000   3.683   0.077    4.076    1.570   -1.000   -1.000   17.302   16.269   15.925   15.731   17.074   14.662   14.121   14.019   16.364    0.884
  2298182     19.356314   37.686218   69.924088   10.778274   5606.000   3.749   0.409    4.043    1.701    0.004   -0.004   13.781   13.220   12.997   12.876   13.597   11.990   11.631   11.580   13.276    0.411
  2298185     19.356365   37.665619   69.905533   10.768658   5387.000   3.731  -0.325    4.631    0.791   -0.008   -0.010   16.511   15.860   15.639   15.504   16.322   14.599   14.240   14.179   15.943    0.502
  2298305     19.358238   37.66848    69.918091   10.749959   5539.000   3.743   0.107    4.288    1.231   -0.006   -0.008   15.333   14.699   14.492   14.390   15.139   13.486   13.134   13.087   14.788    0.484
  2298317     19.358463   37.64109    69.894264   10.735495   5706.000   3.756  -0.064    4.505    0.952    0.005    0.001   15.958   15.419   15.216   15.110   15.789   14.253   13.907   13.971   15.484    0.389
  2298394     19.359499   37.664082   69.920776   10.734574   5861.000   3.768  -0.139    4.624    0.828   -1.000   -1.000   16.184   15.675   15.492   15.403   16.010   14.587   14.262   14.234   15.747    0.360
  2298439     19.360155   37.67712    69.936188   10.733303   4468.000   3.650   1.226    2.924    6.859    0.004   -0.005   15.467   14.366   13.927   13.659   15.189   12.448   11.727   11.608   14.409    0.952
  2298475     19.36071    37.662811   69.926064   10.721092   5659.000   3.753  -0.157    4.576    0.870    0.002    0.005   16.048   15.472   15.295   15.185   15.853   14.339   13.986   13.858   15.567    0.426
  2300039     19.386009   37.66103    70.059433   10.450796   3644.000   3.562  -0.905    4.294    0.887    0.013    0.007   17.213   15.797   14.693   14.121   16.951   12.791   12.144   11.939   15.427    1.266
  2300165     19.387991   37.666531   70.075058   10.432148   7138.000   3.854   1.413    3.577    3.332    0.007   -0.004   11.104   10.977   10.959   10.970   11.071   10.256   10.101   10.064   11.058   -0.022
  2300399     19.391201   37.69709    70.120102   10.411552     -1.000  -1.000  -1.000   -1.000   -1.000   -0.009   -0.018   13.299   12.360   12.007   -1.000   -1.000   10.343    9.629    9.460   12.395    0.789
  2300877     19.398726   37.686291   70.15062    10.326743   5504.000   3.741   0.265    4.138    1.496   -0.004   -0.037   12.911   12.331   12.169   12.098   12.724   11.230   10.875   10.800   12.438    0.431
  2300953     19.400026   37.679359   70.151291   10.309839   4541.000   3.657   1.995    2.184   16.091   -0.001   -0.002   14.404   13.210   12.796   12.530   14.045   11.281   10.602   10.448   13.297    1.045
  2301163     19.403196   37.635342   70.128273   10.25653    7338.000   3.866   0.955    4.034    1.861    0.003   -0.002   14.397   14.189   14.160   14.138   14.332   13.468   13.276   13.250   14.289    0.058
  2301589     19.410299   37.692219   70.218231   10.206399   4110.000   3.614   1.748    2.254   14.781    0.006    0.003   12.724   11.391   10.868   10.549   12.414    9.230    8.532    8.329   11.435    1.184
  2301702     19.411831   37.698719   70.232384   10.193052   3421.000   3.534   3.170    0.526  109.691   -0.001   -0.008   11.034    9.501    8.459    7.893   10.651    6.384    5.536    5.251    9.209    1.383
  2302505     19.423508   37.616959   70.221138   10.032449   6116.000   3.786   0.377    4.220    1.378    0.005    0.012   12.588   12.245   12.138   12.106   12.461   11.319   11.070   11.025   12.329    0.194
  2302548     19.424318   37.609169   70.218445   10.020353   5052.000   3.703   0.253    4.009    1.751   -0.004    0.025   14.244   13.470   13.217   13.081   14.039   12.127   11.672   11.585   13.562    0.625
  2302922     19.42919    37.633499   70.266891   9.9795456   4756.000   3.677   1.858    2.401   12.539    0.006   -0.009   13.988   12.979   12.594   12.363   13.655   11.195   10.625   10.481   13.037    0.860
  2303267     19.433926   37.651001   70.308426   9.9371443   4454.000   3.649   1.862    2.281   14.349   -0.005    0.005   14.288   13.149   12.700   12.411   13.955   11.185   10.435   10.323   13.195    0.989
  2304377     19.450291   37.615871   70.365509   9.7477674   3998.000   3.602   2.070    1.887   22.646    0.002   -0.011   13.439   11.914   11.219   10.798   13.057    9.358    8.542    8.298   11.881    1.375
  2304391     19.450583   37.605911   70.358086   9.7401724   5779.000   3.762   0.786    3.763    2.472    0.003   -0.002   12.234   11.775   11.617   11.555   12.071   10.718   10.429   10.367   11.852    0.309
  2304566     19.453287   37.625198   70.390274   9.7202291   6786.000   3.832   0.684    4.130    1.594   -0.002   -0.000   13.320   13.077   13.011   13.000   13.226   12.257   12.121   12.092   13.183    0.093
  2304915     19.458841   37.667149   70.458504   9.6803703   5349.000   3.728   0.658    3.751    2.490   -0.006   -0.014   12.266   11.669   11.468   11.374   12.071   10.484   10.137   10.051   11.752    0.447
  2305129     19.462404   37.679111   70.488754   9.6480818   5617.000   3.750  -0.527    4.900    0.577   -0.004    0.025   12.766   12.313   12.178   12.132   12.636   11.321   11.047   10.970   12.406    0.303
  2305338     19.465446   37.699291   70.523598   9.6250429   4028.000   3.605   1.868    2.100   17.666    0.006   -0.001   13.867   12.385   11.706   11.300   13.507    9.884    9.051    8.832   12.352    1.331
  2305819     19.472031   37.67461    70.537277   9.5441866   5806.000   3.764   0.373    4.134    1.522    0.013    0.011   12.079   11.702   11.557   11.501   11.969   10.721   10.409   10.353   11.766    0.228
  2305862     19.472794   37.635525   70.506149   9.5183659     -1.000  -1.000  -1.000   -1.000   -1.000   -0.000   -0.005   11.511   11.217   -1.000   -1.000   -1.000   10.263   10.077   10.029   11.227    0.144
  2306260     19.478436   37.677109   70.574593   9.4776106   4123.000   3.615   2.053    1.958   20.883    0.001   -0.000   13.560   12.182   11.621   11.264   13.228    9.907    9.132    8.936   12.210    1.229
  2306463     19.481066   37.662788   70.576088   9.4432821   7096.000   3.851   1.045    3.888    2.207   -0.002   -0.009   12.125   11.957   11.938   11.947   12.054   11.262   11.111   11.064   12.047    0.018
  2306716     19.484386   37.688679   70.617668   9.419982    4671.000   3.669   1.911    2.316   13.815   -0.002    0.001   12.956   11.907   11.535   11.300   12.625   10.108    9.550    9.406   11.985    0.899
  2306756     19.484915   37.671558   70.605118   9.4065981   5362.000   3.729  -0.012    4.336    1.145    0.009    0.003   12.891   12.292   12.116   12.045   12.720   11.150   10.807   10.720   12.394    0.449
  2306888     19.486837   37.691448   70.633614   9.3953581   5205.000   3.716   0.747    3.630    2.913   -0.000    0.002   12.398   11.729   11.510   11.398   12.185   10.446   10.044    9.948   11.818    0.519
  2307182     19.491404   37.64156    70.613716   9.3243437   4476.000   3.651   1.845    2.306   13.935    0.003   -0.004   13.895   12.748   12.316   12.030   13.571   10.782   10.093    9.935   12.808    0.998
  2307199     19.491652   37.630959   70.605522   9.3168869   6028.000   3.780   0.151    4.404    1.093    0.005    0.004   14.333   13.920   13.782   13.712   14.221   12.891   12.605   12.554   14.000    0.263
  2307533     19.496679   37.667469   70.666092   9.2804756   6838.000   3.835   0.681    4.147    1.563   -0.002   -0.001   12.756   12.542   12.488   12.485   12.705   11.804   11.637   11.611   12.641    0.065
  2307948     19.502754   37.630791   70.666534   9.199542    6023.000   3.780   0.077    4.472    1.006   -0.007   -0.006   12.498   12.125   12.038   12.008   12.380   11.227   10.996   10.968   12.233    0.223
  2307990     19.503382   37.69854    70.730995   9.2239695   4241.000   3.627   2.047    2.014   19.593   -0.012   -0.007   12.515   11.270   10.791   10.460   12.222    9.159    8.426    8.237   11.322    1.095
  2308039     19.503998   37.671612   70.710152   9.2051191   ********   4.045   2.258    3.759    3.644   -1.000   -1.000   14.670   14.870   14.996   15.079   14.754   14.646   14.637   14.763   14.882   -0.349
  2308381     19.508821   37.637581   70.706139   9.1386099   3928.000   3.594   2.200    1.728   27.242    0.013   -0.004   13.144   11.585   10.841   10.390   12.727    8.923    8.039    7.815   11.525    1.410
  2308494     19.510342   37.603539   70.683914   9.1069412   4214.000   3.625   1.691    2.353   13.176   -0.003    0.001   14.696   13.396   12.864   12.531   14.374   11.226   10.471   10.275   13.423    1.150
  2308681     19.513084   37.624271   70.717728   9.0875254   5858.000   3.768   0.107    4.392    1.101    0.010    0.007   12.719   12.317   12.190   12.143   12.585   11.320   11.035   10.961   12.402    0.253
  2308753     19.514082   37.662338   70.757484   9.0945024   6354.000   3.803   0.421    4.249    1.342    0.003    0.005   10.934   10.659   10.617   10.617   10.842    9.903    9.705    9.664   10.773    0.125
  2309252     19.521509   37.626572   70.766441   8.9997292   7827.000   3.894   1.238    3.909    2.266   -0.003   -0.003   13.193   13.083   13.102   13.110   13.169   12.477   12.438   12.368   13.162   -0.040
  2309420     19.523819   37.623951   70.776901   8.9741678   6016.000   3.779   0.176    4.377    1.129    0.012    0.022   12.083   11.751   11.644   11.611   11.982   10.884   10.598   10.554   11.831    0.183
  2309448     19.524273   37.602852   70.760468   8.9596434   4536.000   3.657   2.040    2.139   16.983   -1.000   -0.002   13.437   12.345   11.917   11.633   13.098   10.433    9.737    9.631   12.393    0.941
  2309531     19.525764   37.608978   70.774246   8.9467545   5857.000   3.768   0.253    4.256    1.303    0.011   -0.019   12.256   11.877   11.750   11.695   12.129   10.930   10.667   10.618   11.956    0.230
  2309579     19.526514   37.639118   70.805473   8.9527559   6918.000   3.840   0.968    3.910    2.127    0.007    0.002   13.498   13.244   13.164   13.138   13.417   12.398   12.250   12.179   13.352    0.105
  2309595     19.526766   37.624481   70.793732   8.9433384   5040.000   3.702   0.592    3.715    2.598   -0.009    0.007   12.026   11.334   11.108   10.975   11.823   10.039    9.603    9.500   11.425    0.542
  2309690     19.528366   37.653851   70.828979   8.9400415   5708.000   3.756  -0.313    4.734    0.715   -0.008    0.030   12.537   12.131   11.996   11.953   12.414   11.159   10.871   10.823   12.211    0.257
  2310019     19.533363   37.612373   70.819504   8.8682423     -1.000  -1.000  -1.000   -1.000   -1.000   -1.000   -1.000   17.695   13.098   -1.000   -1.000   -1.000   14.874   14.168   13.680   13.558    4.447
  2310119     19.534904   37.607868   70.824036   8.8499174   7147.000   3.854   0.817    4.105    1.674    0.007    0.006   13.219   13.020   12.999   12.996   13.142   12.310   12.208   12.186   13.118    0.050
  2310188     19.536018   37.639359   70.85849    8.8527441   9429.000   3.974  -0.522    5.922    0.206   -0.003   -0.007   15.651   15.830   15.971   16.065   15.703   15.622   15.648   15.576   15.847   -0.329
  2310284     19.537483   37.655739   70.88134    8.8448963   6575.000   3.818   0.370    4.359    1.183    0.002    0.000   14.026   13.724   13.650   13.618   13.911   12.882   12.676   12.650   13.822    0.153
  2310479     19.540157   37.672668   70.911392   8.824604    4444.000   3.648   2.122    2.023   19.446   -0.001    0.006   11.845   10.715   10.305   10.051   11.514    8.824    8.154    8.015   10.788    0.980
  2310579     19.541714   37.694302   70.939461   8.8182392   4036.000   3.606   2.216    1.760   26.272   -0.002   -0.008   14.483   12.930   12.219   11.785   14.052   10.330    9.442    9.237   12.892    1.403
  2310586     19.541813   37.629002   70.881447   8.7869511   6924.000   3.840   0.525    4.312    1.274    0.004    0.003   13.578   13.344   13.301   13.303   13.490   12.643   12.432   12.419   13.449    0.085
  2311130     19.550022   37.66156    70.956398   8.7156801   4640.000   3.667   1.909    2.306   13.967   -0.006    0.002   12.930   11.855   11.471   11.230   12.596   10.058    9.467    9.298   11.932    0.925
  2311218     19.55118    37.61026    70.916901   8.6796684   6424.000   3.808   0.400    4.288    1.282   -0.001   -0.004   12.306   12.051   11.967   11.959   12.248   11.269   11.051   11.013   12.159    0.105
  2311326     19.552544   37.65947    70.968605   8.6881819   4330.000   3.636   1.892    2.203   15.717    0.014    0.004   12.671   11.543   11.096   10.812   12.348    9.621    8.904    8.740   11.587    0.977
  2311616     19.556086   37.692108   71.017609   8.6661425   3178.000   3.502   3.514    0.036  189.003   -0.002   -0.001   15.419   13.847   12.010   10.977   14.881    9.057    8.164    7.820   12.969    1.422
  2311628     19.556278   37.640888   70.972824   8.6402817   6727.000   3.828   0.595    4.195    1.463   -0.004   -0.014   12.725   12.499   12.438   12.427   12.661   11.769   11.548   11.512   12.601    0.076
  2421875     19.053749   37.738491   68.428413   14.058182   6439.000   3.809   0.627    4.087    1.658   -0.002    0.011   12.564   12.290   12.197   12.168   12.556   11.428   11.182   11.127   12.365    0.125
  2422362     19.065992   37.755039   68.504097   13.931817   6132.000   3.788   0.294    4.301    1.246   -0.002   -0.008   12.197   11.865   11.778   11.754   12.082   11.051   10.826   10.788   11.960    0.182
  2422998     19.079494   37.740089   68.556473   13.779236   5185.000   3.715  -0.424    4.644    0.762   -0.000   -0.001   11.090   10.546   10.366   10.265   10.947    9.381    9.037    8.932   10.630    0.395
  2423691     19.094587   37.775242   68.664139   13.629791   4414.000   3.645   1.974    2.156   16.624   -0.014   -0.002   13.873   12.697   12.260   11.997   13.539   10.808   10.121    9.964   12.762    1.026
  2423932     19.099916   37.778492   68.693588   13.573366     -1.000  -1.000  -1.000   -1.000   -1.000   -0.006   -0.003   14.079   13.007   12.590   -1.000   -1.000   10.697   10.036    9.860   13.037    0.922
  2424551     19.114571   37.768929   68.757378   13.410801   5023.000   3.701   0.816    3.511    3.385   -0.002    0.009   13.189   12.392   12.145   11.999   12.957   11.032   10.558   10.460   12.495    0.647
  2424847     19.12133    37.709503   68.735336   13.313314     -1.000  -1.000  -1.000   -1.000   -1.000    0.002   -0.038   14.100   13.306   13.021   -1.000   -1.000   15.833   15.065   14.627   13.346    0.644
  2425057     19.126005   37.744492   68.791466   13.277061   7668.000   3.885   1.687    3.477    3.960   -0.022   -0.019   12.578   12.540   12.538   12.537   12.578   11.903   11.778   11.724   12.601   -0.112
  2425346     19.132498   37.711578   68.793106   13.193312   5946.000   3.774   0.644    3.935    1.981   -0.011    0.010   11.756   11.408   11.276   11.234   11.652   10.458   10.202   10.144   11.474    0.199
  2435893     19.337593   37.791161   69.921082   11.023856   3976.000   3.599  -1.226    4.706    0.515    0.024    0.020   16.633   15.328   14.642   14.274   16.437   13.060   12.406   12.214   15.241    1.155
  2435912     19.33791    37.765442   69.899178   11.00925    4706.000   3.673   0.803    3.416    3.800    0.006    0.006   16.713   15.650   15.278   15.032   16.479   13.903   13.295   13.089   15.732    0.913
  2435987     19.338814   37.78194    69.919067   11.006812   4464.000   3.650   1.712    2.432   12.030   -1.000   -1.000   15.708   14.502   14.056   13.755   15.428   12.512   11.862   11.704   14.568    1.056
  2436031     19.339245   37.775799   69.91571    10.999543   6114.000   3.786   0.364    4.232    1.358   -0.008    0.006   14.439   13.906   13.713   13.614   14.247   12.753   12.461   12.387   13.977    0.383
  2436097     19.340132   37.770531   69.915565   10.987784   4458.000   3.649   1.627    2.514   10.932   -0.004    0.001   15.843   14.614   14.160   13.879   15.549   12.653   12.010   11.843   14.681    1.080
  2436117     19.340384   37.778568   69.924263   10.988605   6150.000   3.789   0.580    4.048    1.722   -0.004    0.001   14.173   13.647   13.455   13.371   13.984   12.532   12.239   12.141   13.717    0.376
  2436209     19.341307   37.721378   69.876747   10.95376    4179.000   3.621  -0.864    4.532    0.707   -0.003    0.000   15.961   14.773   14.358   14.094   15.663   12.923   12.323   12.127   14.857    1.038
  2436245     19.34166    37.70253    69.861351   10.941743   4872.000   3.688   0.922    3.363    4.068   -1.000   -1.000   17.020   15.966   15.624   15.416   16.741   14.295   13.756   13.601   16.069    0.905
  2436291     19.342056   37.763351   69.919151   10.964121   4859.000   3.687   0.841    3.434    3.722   -1.000   -1.000   17.424   16.356   16.027   15.810   17.145   14.666   14.128   14.044   16.472    0.918
  2436324     19.342274   37.739128   69.898117   10.951205     -1.000  -1.000  -1.000   -1.000   -1.000    0.023    0.006   16.334   16.789   17.112   -1.000   -1.000    8.176    7.262    6.874   16.879   -0.605
  2436331     19.34236    37.70665    69.868828   10.936083   5198.000   3.716  -0.310    4.546    0.865   -0.004    0.007   15.472   14.804   14.563   14.454   15.289   13.518   13.076   13.003   14.877    0.518
  2436332     19.342407   37.77282    69.929688   10.964517   4054.000   3.608  -0.909    4.502    0.713   -0.001   -0.003   15.571   14.278   13.798   13.500   15.252   12.278   11.599   11.423   14.342    1.143
  2436365     19.342669   37.722111   69.884628   10.939534   4410.000   3.644  -0.763    4.575    0.713   -1.000   -1.000   16.839   15.748   15.388   15.156   16.564   14.032   13.489   13.298   15.847    0.942
  2436376     19.342777   37.73418    69.896255   10.943658   4799.000   3.681   1.574    2.703    8.873   -0.020    0.004   16.837   15.732   15.365   15.137   16.506   14.010   13.474   13.391   15.830    0.956
  2436378     19.342783   37.741367   69.902863   10.946745     -1.000  -1.000  -1.000   -1.000   -1.000   -1.000   -1.000   19.197   18.465   18.198   -1.000   -1.000   -1.000   -1.000   -1.000   18.498    0.582
  2436417     19.343016   37.774971   69.934868   10.958968   4579.000   3.661   1.739    2.451   11.786   -0.001   -0.004   15.255   14.061   13.650   13.389   14.924   12.233   11.569   11.397   14.151    1.044
  2436421     19.34305    37.76453    69.925484   10.954045   6881.000   3.838  -1.000    3.956   -1.000   -0.004   -1.000   15.278   14.926   14.826   14.786   15.147   14.012   13.840   13.833   15.017    0.202
  2436448     19.343237   37.775532   69.936546   10.956861   4838.000   3.685   1.803    2.487   11.369   -1.000   -1.000   17.132   16.076   15.747   15.519   16.741   14.390   13.776   13.615   16.190    0.907
  2436525     19.343763   37.765381   69.930031   10.946811   4505.000   3.654  -0.737    4.602    0.704   -0.008   -0.014   15.198   14.211   13.868   13.682   15.038   12.627   12.048   11.939   14.294    0.838
  2436533     19.343801   37.725761   69.893959   10.929049   4872.000   3.688   0.994    3.298    4.416   -1.000   -1.000   17.088   16.037   15.681   15.474   16.789   14.352   13.765   13.657   16.128    0.901
  2436540     19.343845   37.756931   69.922729   10.942231   4206.000   3.624  -0.826    4.518    0.729    0.007    0.009   15.986   14.807   14.392   14.125   15.686   12.946   12.326   12.147   14.889    1.029
  2436583     19.344069   37.759121   69.925911   10.940815   5464.000   3.738  -0.277    4.617    0.813   -1.000   -1.000   18.121   17.352   17.176   17.030   17.899   16.062   16.024   15.601   17.501    0.619
  2436593     19.344122   37.74295    69.911392   10.933154   4694.000   3.672   1.488    2.749    8.405   -1.000   -1.000   16.503   15.396   15.004   14.758   16.202   13.596   13.018   12.839   15.475    0.956
  2436676     19.344648   37.791161   69.958321   10.948657   4738.000   3.676   1.500    2.754    8.364   -1.000   -1.000   16.659   15.550   15.157   14.932   16.361   13.810   13.263   13.060   15.630    0.959
  2436688     19.344728   37.717369   69.891182   10.915491   4608.000   3.664   1.603    2.597    9.958    0.005    0.009   16.242   15.061   14.651   14.402   15.938   13.221   12.617   12.470   15.148    1.031
  2436715     19.344854   37.78466    69.953461   10.943616   4896.000   3.690   0.928    3.366    4.053   -1.000   -1.000   16.670   15.651   15.297   15.103   16.391   14.028   13.499   13.358   15.735    0.869
  2436759     19.345114   37.764252   69.93615    10.931902   4744.000   3.676   1.447    2.811    7.844   -1.000   -1.000   16.795   15.697   15.326   15.091   16.486   13.909   13.369   13.131   15.790    0.948
  2436772     19.345173   37.745358   69.919159   10.922999     -1.000  -1.000  -1.000   -1.000   -1.000   -1.000   -1.000   14.202   14.131   14.203   -1.000   -1.000   -1.000   -1.000   -1.000   14.202   -0.079
  2436781     19.34523    37.745731   69.9198     10.922556   6311.000   3.800   0.754    3.937    1.998    0.002   -0.016   16.180   15.691   15.540   15.454   16.001   14.580   14.317   14.170   15.782    0.340
  2436791     19.345329   37.752041   69.926102   10.924265     -1.000  -1.000  -1.000   -1.000   -1.000   -0.306   -0.060   14.342   13.161   12.690   -1.000   -1.000   15.066   15.838   14.479   13.186    1.031
  2436804     19.345383   37.721432   69.898361   10.910286   4810.000   3.682   0.548    3.680    2.711   -1.000   -1.000   17.073   16.053   15.699   15.473   16.818   14.358   13.772   13.644   16.137    0.870
  2436814     19.345434   37.783871   69.955803   10.937088   4076.000   3.610  -0.891    4.500    0.720   -1.000   -1.000   15.419   14.141   13.676   13.395   15.083   12.173   11.503   11.324   14.213    1.128
  2436818     19.345451   37.734901   69.911049   10.915467   4738.000   3.676   1.541    2.712    8.769   -0.020   -0.006   16.340   15.261   14.882   14.613   16.055   13.460   12.906   12.728   15.343    0.930
  2436824     19.345467   37.778229   69.950806   10.934278   4066.000   3.609  -0.893    4.496    0.722   -0.002    0.011   15.730   14.444   13.974   13.688   15.414   12.429   11.798   11.648   14.515    1.137
  2436842     19.345612   37.712662   69.891541   10.904012   4415.000   3.645  -0.987    4.770    0.550    0.004   -0.004   17.431   16.323   15.937   15.728   17.087   14.638   14.147   14.029   16.407    0.958
  2436849     19.345636   37.77026    69.944412   10.928969   4204.000   3.624  -0.805    4.501    0.748   -0.022    0.007   16.902   15.686   15.177   14.916   16.735   13.746   13.099   12.919   15.708    1.067
  2436866     19.345715   37.787743   69.960831   10.935799     -1.000  -1.000  -1.000   -1.000   -1.000   -1.000   -1.000   14.168   13.066   12.625   -1.000   -1.000   16.163   15.606   14.968   13.088    0.952
  2436884     19.345795   37.772652   69.947433   10.928338   4134.000   3.616   2.313    1.708   28.014   -0.008   -0.011   14.968   13.524   12.899   12.540   14.615   11.182   10.451   10.250   13.522    1.294
  2436900     19.345882   37.74276    69.920532   10.91431    4494.000   3.653   1.747    2.409   12.357    0.025    0.059   15.651   14.425   13.986   13.714   15.346   12.490   11.843   11.704   14.502    1.076
  2436901     19.345884   37.776451   69.951385   10.92904      -1.000  -1.000  -1.000   -1.000   -1.000    0.014   -0.004   18.668   17.878   17.583   -1.000   -1.000   -1.000   -1.000   -1.000   17.909    0.640
  2436912     19.345924   37.788311   69.962463   10.933803   4629.000   3.665   1.727    2.482   11.383   -0.006    0.013   15.229   14.084   13.703   13.449   14.928   12.262   11.676   11.532   14.183    0.995
  2436935     19.346037   37.740631   69.919395   10.911734   4902.000   3.690   0.873    3.419    3.794    0.003    0.003   16.604   15.600   15.263   15.058   16.345   13.935   13.449   13.278   15.693    0.854
  2436954     19.34617    37.79755    69.972221   10.935227   4781.000   3.680   0.416    3.783    2.357   -0.258   -0.600   17.310   16.290   15.961   15.726   17.074   14.583   14.012   13.933   16.393    0.870
  2436981     19.346319   37.736889   69.917465   10.907075   4691.000   3.671   0.924    3.299    4.398   -0.019   -0.007   16.458   15.368   15.004   14.769   16.184   13.644   12.999   12.897   15.464    0.941
  2437033     19.346542   37.75452    69.934792   10.912409   4846.000   3.685   0.869    3.404    3.865   -0.126   -0.026   17.397   16.315   15.959   15.759   17.110   14.615   14.048   13.916   16.415    0.932
  2437040     19.346571   37.79229    69.969521   10.928654   4051.000   3.608  -0.934    4.518    0.694   -1.000   -1.000   15.428   14.127   13.657   13.364   15.103   12.108   11.428   11.266   14.201    1.152
  2437044     19.346577   37.722439   69.905602   10.898007   5046.000   3.703  -0.360    4.533    0.866   -1.000   -1.000   16.490   15.667   15.381   15.233   16.289   14.259   13.803   13.705   15.749    0.673
  2437051     19.346603   37.761814   69.941795   10.914955     -1.000  -1.000  -1.000   -1.000   -1.000   -1.000   -1.000   16.350   16.509   16.687   -1.000   -1.000   15.241   14.813   14.670   16.586   -0.309
  2437053     19.346609   37.7551     69.935677   10.911953   4808.000   3.682   0.761    3.489    3.469    0.008    0.004   17.590   16.516   16.170   15.924   17.333   14.823   14.246   14.189   16.621    0.924
  2437092     19.346848   37.756569   69.938278   10.910074   5849.000   3.767   0.152    4.348    1.162   -1.000   -1.000   18.131   17.524   17.295   17.135   18.033   16.239   16.400   15.794   17.588    0.457
  2437112     19.346907   37.774342   69.954865   10.917211   4716.000   3.674  -0.596    4.586    0.756   -1.000   -1.000   17.054   16.132   15.731   15.592   -1.000   14.477   13.958   13.871   16.153    0.773
  2437145     19.347029   37.780182   69.960854   10.918476   5416.000   3.734  -0.279    4.601    0.825   -0.012   -0.002   18.236   17.422   17.205   17.040   17.964   16.137   15.756   15.688   17.552    0.665
  2437171     19.347143   37.728519   69.914169   10.894614   3175.000   3.502   3.506    0.042  187.603   -0.005    0.002   14.898   13.373   11.690   10.810   14.355    9.041    8.166    7.815   12.598    1.375
  2437178     19.347176   37.723259   69.909523   10.891967   4743.000   3.676   0.756    3.472    3.542   -1.000   -1.000   17.132   16.055   15.705   15.462   16.875   14.324   13.670   13.608   16.158    0.927
  2437191     19.347231   37.791168   69.971985   10.921138   4845.000   3.685   1.683    2.609    9.874   -1.000   -1.000   13.556   12.569   12.214   12.019   13.255   10.919   10.365   10.220   12.644    0.837
  2437209     19.347328   37.725979   69.912827   10.891531   4655.000   3.668  -0.523    4.498    0.844   -0.008    0.016   17.233   16.214   15.933   15.700   17.010   14.419   13.917   13.727   16.353    0.869
  2437222     19.347383   37.792671   69.974167   10.920161   4459.000   3.649  -0.693    4.546    0.756   -1.000   -1.000   16.654   15.790   15.478   15.308   -1.000   14.166   13.422   13.250   15.863    0.714
  2437223     19.347383   37.782684   69.965027   10.915786     -1.000  -1.000  -1.000   -1.000   -1.000   -1.000   -1.000   -1.000   -1.000   -1.000   -1.000   -1.000   15.811   15.490   15.013   -1.000   -0.150
  2437234     19.347439   37.776009   69.959206   10.912273   4676.000   3.670  -0.604    4.575    0.762   -1.000   -1.000   14.003   13.073   12.773   12.634   13.824   11.627   11.148   11.012   13.173    0.780
  2437252     19.347513   37.767826   69.95211    10.90789      -1.000  -1.000  -1.000   -1.000   -1.000   -1.000   -1.000   14.065   13.636   13.533   -1.000   -1.000   14.857   14.462   14.318   13.693    0.279
  2437261     19.347576   37.770931   69.955284   10.908591   4618.000   3.664  -0.296    4.296    1.114   -1.000   -1.000   17.288   16.305   15.962   15.723   17.094   14.611   14.016   13.928   16.387    0.834
  2437270     19.347622   37.778011   69.962006   10.911202   4242.000   3.628  -0.832    4.540    0.712    0.004    0.011   16.038   14.876   14.467   14.212   15.748   12.974   12.397   12.231   14.958    1.012
  2437280     19.347643   37.732121   69.920105   10.890881   4839.000   3.685   1.613    2.678    9.136   -1.000   -1.000   17.492   16.407   16.022   15.857   17.154   14.787   14.180   14.031   16.486    0.935
  2437281     19.347643   37.762821   69.948212   10.904319   4620.000   3.665  -0.559    4.512    0.822   -1.000   -1.000   16.459   15.473   15.114   14.931   16.218   13.801   13.266   13.166   15.544    0.837
  2437296     19.347723   37.780041   69.964401   10.911012   4794.000   3.681   0.572    3.653    2.808   -0.008    0.014   17.000   15.942   15.582   15.364   16.744   14.255   13.694   13.539   16.032    0.909
  2437317     19.347872   37.764069   69.950562   10.902437   4250.000   3.628  -1.016    4.696    0.574    0.023   -0.008   15.757   14.499   14.111   13.884   15.600   12.878   12.271   12.096   14.623    1.108
  2437329     19.347906   37.791721   69.976059   10.914183   5062.000   3.704   0.134    4.111    1.521   -1.000   -1.000   16.639   15.786   15.513   15.327   16.410   14.301   13.869   13.724   15.885    0.703
  2437331     19.347914   37.723862   69.913986   10.88436    4828.000   3.684   0.046    4.103    1.510    0.004    0.004   17.160   16.196   15.852   15.659   16.940   14.563   14.025   13.906   16.272    0.815
  2437354     19.348026   37.776871   69.963104   10.90639    5831.000   3.766   0.325    4.184    1.427   -1.000   -1.000   16.966   16.430   16.185   16.044   16.915   15.128   14.851   14.676   16.462    0.386
  2437359     19.348043   37.781181   69.96714    10.908094   5123.000   3.710  -0.327    4.533    0.873   -1.000   -1.000   15.241   14.534   14.268   14.138   15.039   13.196   12.753   12.670   14.599    0.557
  2437394     19.348188   37.72591    69.917313   10.882337   4760.000   3.678   0.941    3.308    4.353   -1.000   -1.000   16.795   15.715   15.347   15.123   16.525   13.958   13.398   13.301   15.805    0.931
  2437402     19.348217   37.78857    69.974823   10.909485   4144.000   3.617  -0.866    4.516    0.717   -0.080   -0.178   15.875   14.652   14.210   13.940   15.570   12.702   12.101   11.919   14.725    1.073
  2437413     19.348272   37.780258   69.967506   10.905254   4846.000   3.685   0.879    3.394    3.911   -1.000   -1.000   17.354   16.387   15.966   15.773   17.083   14.675   14.080   14.054   16.406    0.817
  2437443     19.348362   37.71278    69.906219   10.874718   4384.000   3.642  -0.747    4.550    0.735   -1.000   -1.000   16.888   15.784   15.413   15.190   16.640   14.032   13.487   13.326   15.879    0.954
  2437446     19.348387   37.767056   69.956017   10.89826      -1.000  -1.000  -1.000   -1.000   -1.000   -1.000   -1.000   13.161   12.429   12.178   -1.000   -1.000   14.995   14.650   14.555   12.473    0.582
  2437488     19.34861    37.76141    69.952042   10.893398   4628.000   3.665   1.504    2.706    8.804   -0.001   -0.021   16.025   14.894   14.478   14.228   15.748   13.022   12.426   12.244   14.962    0.981
  2437496     19.348639   37.787849   69.976395   10.90468    4010.000   3.603   1.810    2.149   16.685   -0.005   -0.034   14.729   13.238   12.454   12.020   14.351   10.589    9.843    9.587   13.129    1.341
  2437507     19.348696   37.720901   69.915413   10.874723   4024.000   3.605  -0.891    4.473    0.739    0.008    0.000   15.345   14.033   13.532   13.224   15.046   11.945   11.269   11.087   14.087    1.162
  2437576     19.349028   37.770569   69.962631   10.892965   5512.000   3.741  -0.142    4.509    0.933   -1.000   -1.000   18.284   17.509   17.325   17.140   18.003   16.268   15.625   15.679   17.654    0.625
  2437589     19.349089   37.718739   69.915512   10.869596   4163.000   3.619  -0.863    4.524    0.713   -0.003    0.002   15.388   14.221   13.811   13.566   15.094   12.351   11.756   11.586   14.303    1.017
  2437610     19.349174   37.711311   69.909172   10.865421   4931.000   3.693   0.266    3.961    1.864   -1.000   -1.000   17.268   16.322   15.980   15.783   17.026   14.736   14.221   14.115   16.395    0.797
  2437612     19.349178   37.760971   69.954643   10.887144   5174.000   3.714  -0.258    4.491    0.927   -1.000   -1.000   17.353   16.504   16.232   16.095   17.137   15.111   14.682   14.641   16.602    0.700
  2437622     19.349226   37.700668   69.899704   10.860207   4536.000   3.657   1.713    2.460   11.658    0.009   -0.005   16.715   15.572   15.093   14.832   16.364   13.621   12.929   12.805   15.596    0.993
  2437624     19.349247   37.73756    69.933578   10.876156   4818.000   3.683   0.890    3.375    4.007    0.004   -1.000   17.290   16.200   15.837   15.622   17.005   14.492   13.957   13.814   16.297    0.941
  2437630     19.349276   37.787781   69.979698   10.897858   4860.000   3.687   0.488    3.748    2.478   -1.000   -1.000   16.932   15.948   15.592   15.398   16.691   14.272   13.804   13.653   16.020    0.834
  2437645     19.349333   37.757938   69.952682   10.884181   5195.000   3.716  -0.276    4.514    0.900   -0.016   -0.021   16.099   15.368   15.120   14.999   15.871   14.090   13.749   13.554   15.452    0.581
  2437653     19.349401   37.785221   69.97802    10.895394   4226.000   3.626  -0.838    4.537    0.712   -0.042   -0.014   16.257   15.077   14.663   14.411   15.972   13.198   12.601   12.422   15.160    1.031
  2437676     19.349487   37.76701    69.961807   10.886509   4793.000   3.681   0.839    3.413    3.816   -1.000   -1.000   17.621   16.554   16.169   15.938   17.346   14.782   14.295   14.112   16.628    0.918
  2437682     19.349529   37.798283   69.990654   10.899769     -1.000  -1.000  -1.000   -1.000   -1.000   -1.000   -1.000   -1.000   13.340   12.860   -1.000   -1.000   15.502   14.220   14.150   13.340  -14.490
  2437684     19.349535   37.724815   69.923447   10.86749      -1.000  -1.000  -1.000   -1.000   -1.000    0.002   -0.023   15.674   15.002   14.774   -1.000   -1.000   13.678   13.051   12.964   15.044    0.522
  2437688     19.349567   37.799309   69.991798   10.899797     -1.000  -1.000  -1.000   -1.000   -1.000   -1.000   -1.000   12.691   11.852   11.550   -1.000   -1.000   14.193   13.406   13.262   11.893    0.689
  2437694     19.349634   37.75071    69.947662   10.877792   4858.000   3.686   0.728    3.536    3.271   -1.000   -1.000   17.444   16.379   16.033   15.827   17.181   14.685   14.214   14.003   16.482    0.915
  2437698     19.349651   37.720299   69.91993    10.864273   4182.000   3.621  -0.857    4.529    0.712   -1.000   -1.000   15.332   14.163   13.747   13.496   15.032   12.292   11.698   11.522   14.242    1.020
  2437749     19.349926   37.747349   69.946136   10.873206   4870.000   3.688   0.466    3.770    2.406   -1.000   -1.000   17.153   16.170   15.835   15.637   16.900   14.474   13.900   13.861   16.258    0.833
  2437762     19.349985   37.76757    69.964951   10.881447   7489.000   3.874   1.106    3.939    2.126    0.003    0.026   15.176   14.910   14.857   14.835   15.106   14.176   13.952   13.944   15.014    0.117
  2437781     19.350122   37.7878     69.984192   10.888853   4646.000   3.667   1.054    3.159    5.203   -1.000   -1.000   16.191   15.078   14.682   14.422   15.933   13.294   12.678   12.506   15.157    0.964
  2437792     19.350197   37.753139   69.952866   10.872867   4591.000   3.662  -0.569    4.507    0.823   -1.000    0.008   17.344   16.267   15.928   15.742   17.096   14.534   14.144   14.026   16.379    0.927
  2437805     19.350241   37.777672   69.975548   10.883154   4147.000   3.618  -0.858    4.512    0.723   -0.007   -0.003   15.307   14.135   13.718   13.458   15.006   12.243   11.647   11.467   14.214    1.023
  2437810     19.350294   37.729511   69.931763   10.861453   5143.000   3.711  -0.335    4.548    0.858    0.022   -0.033   15.629   14.926   14.674   14.547   15.450   13.589   13.141   13.073   15.000    0.554
  2437816     19.350311   37.703732   69.908264   10.849967   3996.000   3.602  -0.903    4.468    0.739    0.026    0.006   15.270   13.940   13.413   13.105   14.974   11.820   11.130   10.938   13.980    1.181
  2437849     19.350502   37.761631   69.96225    10.873336   5240.000   3.719   0.597    3.771    2.419   -1.000   -1.000   17.566   16.711   16.409   16.218   17.279   15.272   14.944   14.596   16.789    0.705
  2437851     19.350502   37.700691   69.906494   10.8466     4675.000   3.670   0.756    3.447    3.649   -1.000   -1.000   17.327   16.296   15.901   15.655   17.077   14.439   13.772   13.662   16.353    0.882
  2437852     19.350513   37.763088   69.963654   10.873842   5362.000   3.729  -0.366    4.659    0.762   -1.000   -1.000   17.953   17.189   16.918   16.815   17.745   15.968   15.510   15.695   17.266    0.615
  2437888     19.350708   37.7332     69.937332   10.858664   6148.000   3.789   0.651    3.985    1.868    0.002   -0.002   15.238   14.701   14.522   14.446   15.071   13.592   13.266   13.195   14.784    0.387
  2437897     19.350786   37.787189   69.987152   10.881511   4390.000   3.642  -0.763    4.564    0.720   -1.000   -1.000   16.769   15.680   15.298   15.086   16.521   13.890   13.336   13.199   15.762    0.940
  2437930     19.350952   37.787769   69.988564   10.879997   4727.000   3.675   1.034    3.208    4.915   -1.000   -1.000   16.781   15.685   15.285   15.083   16.514   13.858   13.316   13.169   15.755    0.946
  2437933     19.350965   37.777088   69.978859   10.875172   4667.000   3.669   1.467    2.760    8.294   -1.000   -1.000   16.526   15.390   14.981   14.750   16.248   13.551   12.974   12.856   15.465    0.986
  2437948     19.351089   37.767231   69.97049    10.869526   4907.000   3.691  -0.360    4.473    0.916   -1.000   -1.000   16.541   15.655   15.344   15.171   16.302   14.128   13.695   13.523   15.735    0.736
  2437972     19.351229   37.769409   69.973221   10.869004   4266.000   3.630  -0.829    4.551    0.706   -1.000   -1.000   16.180   15.079   14.688   14.456   15.923   13.330   12.711   12.528   15.158    0.951
  2437996     19.351437   37.760712   69.96637    10.862958   6229.000   3.794   0.826    3.852    2.228   -0.003   -0.000   14.355   13.858   13.688   13.620   14.205   12.794   12.461   12.397   13.937    0.347
  2438003     19.351473   37.732399   69.940651   10.850161   7208.000   3.858   0.887    4.059    1.785   -1.000   -1.000   13.227   13.028   12.970   12.964   13.177   12.262   12.118   12.055   13.124    0.049
  2438010     19.351501   37.785789   69.989662   10.873269   4909.000   3.691  -0.469    4.569    0.807   -1.000   -1.000   16.443   15.641   15.243   15.144   16.622   14.077   13.570   13.446   15.633    0.653
  2438028     19.351576   37.74918    69.956551   10.856422   5413.000   3.733  -0.538    4.834    0.613   -1.000   -1.000   17.941   17.178   16.954   16.849   17.729   15.852   15.460   15.480   17.289    0.613
  2438038     19.351654   37.799389   70.002914   10.877615   4165.000   3.620  -0.890    4.544    0.691    0.002    0.004   16.156   14.922   14.487   14.228   15.844   13.023   12.410   12.243   15.004    1.084
  2438049     19.351738   37.707111   69.918922   10.836236   6251.000   3.796   0.745    3.929    2.015   -0.008   -0.032   14.362   13.856   13.685   13.620   14.206   12.794   12.480   12.398   13.937    0.356
  2438052     19.351776   37.780102   69.985901   10.867854   6749.000   3.829   0.841    3.979    1.930    0.001    0.008   12.845   12.512   12.396   12.362   12.749   11.586   11.332   11.278   12.586    0.183
  2438109     19.352068   37.738579   69.949463   10.846527   6446.000   3.809   0.509    4.195    1.444   -1.000   -1.000   -1.000   17.707   17.593   17.449   18.230   16.483   16.471   15.885   17.762  -18.857
  2438114     19.352091   37.799107   70.004967   10.872841     -1.000  -1.000  -1.000   -1.000   -1.000    0.026    0.008   17.193   17.004   17.012   -1.000   -1.000   -1.000   -1.000   -1.000   17.068    0.039
  2438140     19.352257   37.758919   69.969063   10.853448   4596.000   3.662   0.999    3.193    4.994   -1.000   -1.000   16.030   14.906   14.502   14.255   15.762   13.106   12.493   12.410   14.981    0.974
  2438151     19.352337   37.748619   69.960068   10.848069   4403.000   3.644  -0.770    4.576    0.710    0.027    0.015   16.400   15.301   14.982   14.743   16.576   13.570   12.888   12.782   15.433    0.949
  2438192     19.352631   37.783981   69.99398    10.860459   4752.000   3.677   0.421    3.769    2.400   -1.000   -1.000   17.230   16.152   15.781   15.568   16.989   14.439   13.839   13.759   16.239    0.928
  2438249     19.352972   37.758751   69.97271    10.845737   7306.000   3.864   1.004    3.981    1.986   -1.000   -1.000   15.826   15.557   15.488   15.475   15.748   14.784   14.541   14.612   15.649    0.119
  2438264     19.3531     37.749489   69.964912   10.840309   4980.000   3.697  -0.426    4.564    0.824   -0.012   -0.014   14.872   14.079   13.820   13.688   14.702   12.734   12.255   12.154   14.172    0.643
  2438272     19.353165   37.71637    69.934952   10.825096   6487.000   3.812   0.682    4.051    1.740   -0.005   -0.029   13.551   13.147   13.007   12.962   13.429   12.199   11.958   11.894   13.223    0.254
  2438340     19.353687   37.722881   69.943687   10.822367   4417.000   3.645  -1.128    4.895    0.467   -1.000   -1.000   17.014   16.020   15.655   15.453   16.836   14.423   13.849   13.689   16.089    0.844
  2438362     19.353893   37.752628   69.971992   10.83324    4890.000   3.689   0.834    3.451    3.645   -1.000   -1.000   16.945   15.935   15.583   15.370   16.690   14.253   13.656   13.478   16.018    0.860
  2438372     19.353966   37.7393     69.960182   10.826613   5984.000   3.777   0.157    4.385    1.117   -1.000   -1.000   18.262   17.684   17.430   17.379   18.155   16.577   16.211   16.297   17.723    0.429
  2438490     19.355062   37.76152    69.98632    10.824677   5317.000   3.726  -0.231    4.519    0.905   -1.000   -1.000   18.434   17.692   17.434   17.252   18.174   16.155   15.298   15.715   17.772    0.593
  2438513     19.355246   37.72311    69.952156   10.805875   6265.000   3.797   0.695    3.977    1.894    0.004   -0.003   14.379   13.913   13.742   13.673   14.245   12.910   12.608   12.528   13.982    0.316
  2438517     19.355276   37.763889   69.989616   10.823452   5178.000   3.714  -0.232    4.469    0.953   -0.014   -0.005   16.184   15.480   15.208   15.044   15.973   14.044   13.532   13.417   15.539    0.555
  2438566     19.355728   37.772331   69.999733   10.822343   6577.000   3.818   0.773    3.993    1.880   -1.000   -1.000   16.259   15.871   15.717   15.589   16.114   14.762   14.289   14.220   15.932    0.238
  2438575     19.355825   37.780102   70.007355   10.824719   6437.000   3.809   0.489    4.211    1.415   -1.000   -1.000   18.254   17.827   17.696   17.554   18.201   16.564   16.361   15.765   17.916    0.278
  2438588     19.35598    37.726719   69.959358   10.799624   4925.000   3.692  -0.486    4.590    0.787    0.010   -0.002   15.885   15.071   14.796   14.648   15.726   13.726   13.199   13.127   15.158    0.665
  2438757     19.357878   37.784859   70.022591   10.804956   6457.000   3.810   0.466    4.237    1.370   -1.000   -0.004   12.799   12.477   12.372   12.316   12.698   11.554   11.346   11.307   12.556    0.172
  2438851     19.359135   37.709068   69.959969   10.758244   5320.000   3.726  -0.315    4.597    0.821   -0.008   -0.017   15.312   14.673   14.471   14.345   15.137   13.499   13.092   13.000   14.767    0.490
  2438863     19.359291   37.787521   70.032524   10.791061   5556.000   3.745  -0.211    4.591    0.848    0.028   -0.002   13.937   13.414   13.281   13.176   13.801   12.317   11.974   11.907   13.527    0.374
  2438887     19.359703   37.758492   70.008171   10.773911   5393.000   3.732  -0.242    4.558    0.869    0.002   -0.010   14.532   13.978   13.790   13.680   14.364   12.787   12.413   12.327   14.059    0.404
  2438927     19.360235   37.739368   69.993515   10.759835   6514.000   3.814   0.143    4.555    0.928    0.013    0.002   -1.000   15.061   14.935   14.926   15.150   14.134   13.928   13.935   15.113  -16.211
  2439048     19.362011   37.728031   69.992577   10.73594    5668.000   3.753  -0.207    4.625    0.819   -0.014   -0.013   15.330   14.826   14.644   14.548   15.176   13.721   13.326   13.304   14.898    0.354
  2439080     19.362688   37.736691   70.004089   10.732536   5335.000   3.727  -0.528    4.795    0.639    0.002   -0.006   16.002   15.413   15.194   15.071   15.838   14.156   13.737   13.682   15.480    0.440
  2439083     19.362738   37.793522   70.056297   10.757022   6076.000   3.784   0.814    3.822    2.309    0.003    0.005   12.460   12.090   11.959   11.896   12.355   11.114   10.919   10.853   12.164    0.221
  2439094     19.362858   37.762169   70.02829    10.741934   4888.000   3.689  -0.587    4.662    0.711    0.014   -0.017   14.324   13.595   13.353   13.206   14.182   12.243   11.788   11.708   13.684    0.579
  2439103     19.363012   37.733669   70.003059   10.727749   5465.000   3.738  -0.173    4.521    0.916    0.007   -0.004   15.204   14.648   14.448   14.339   15.020   13.454   13.070   13.000   14.721    0.407
  2439118     19.363222   37.733162   70.003708   10.725287     -1.000  -1.000  -1.000   -1.000   -1.000   -0.126    0.050   13.984   13.783   13.792   -1.000   -1.000   15.529   14.861   14.729   13.850    0.051
  2439140     19.363476   37.72506    69.99765    10.71903    5538.000   3.743  -0.320    4.683    0.753   -0.208    0.406   12.310   11.830   11.691   11.634   12.167   10.820   10.496   10.460   11.927    0.329
  2439144     19.363518   37.72295    69.995949   10.717654   4579.000   3.661  -0.793    4.689    0.639   -1.000   -1.000   16.536   15.596   15.258   15.078   16.456   13.976   13.430   13.353   15.670    0.790
  2439186     19.364267   37.728191   70.004723   10.711965   5670.000   3.754   0.089    4.349    1.151    0.009   -0.011   15.428   14.912   14.711   14.590   15.262   13.714   13.330   13.285   14.973    0.366
  2439211     19.364578   37.76725    70.042068   10.725857   7108.000   3.852   0.983    3.945    2.049    0.006   -0.011   12.772   12.596   12.569   12.565   12.723   11.887   11.730   11.708   12.688    0.027
  2439630     19.371099   37.748711   70.059822   10.648266   4573.000   3.660   1.810    2.378   12.832    0.002   -0.003   14.381   13.258   12.843   12.583   14.049   11.398   10.730   10.583   13.325    0.974
  2439633     19.371183   37.76572    70.075798   10.654884   6414.000   3.807   0.336    4.345    1.195    0.007   -0.003   12.394   12.111   12.053   12.051   12.289   11.345   11.146   11.117   12.215    0.133
  2439798     19.37373    37.719219   70.046913   10.607246   5982.000   3.777   0.400    4.162    1.479   -0.013   -0.019   11.945   11.550   11.447   11.426   11.806   10.654   10.410   10.375   11.651    0.245
  2439819     19.374176   37.77346    70.098801   10.626466   3310.000   3.520   2.953    0.683   91.252   -0.000   -0.007   14.414   12.849   11.678   11.047   13.925    9.481    8.587    8.307   12.469    1.416
  2441495     19.401457   37.769791   70.24128    10.334895   5216.000   3.717   0.037    4.241    1.281    0.014    0.021   14.147   13.476   13.270   13.154   13.954   12.237   11.784   11.715   13.575    0.521
  2441562     19.402365   37.788029   70.262749   10.333374   3806.000   3.580  -1.023    4.460    0.710    0.022    0.006   17.141   15.693   14.890   14.476   16.854   13.211   12.535   12.365   15.558    1.298
  2441702     19.404509   37.796928   70.282356   10.314574   7619.000   3.882   1.341    3.767    2.693    0.002   -0.002   10.252   10.230   10.307   10.370   10.252    9.778    9.712    9.669   10.292   -0.128
  2441864     19.407154   37.74572    70.249969   10.263675   5714.000   3.757  -0.258    4.686    0.760    0.011    0.001   11.549   11.133   11.017   10.983   11.432   10.185    9.894    9.829   11.230    0.266
  2442404     19.415621   37.784561   70.330826   10.191163   4464.000   3.650   1.563    2.579   10.134   -0.002    0.006   13.850   12.797   12.378   12.092   13.571   10.900   10.223   10.074   12.842    0.904
  2442551     19.417997   37.770229   70.330597   10.159551   5634.000   3.751  -0.109    4.523    0.928    0.005   -0.006   12.819   12.364   12.212   12.149   12.686   11.333   11.054   10.981   12.445    0.305
  2443055     19.425303   37.768311   70.36824    10.081234   4591.000   3.662   1.675    2.519   10.892   -0.001    0.001   14.422   13.359   12.942   12.679   14.107   11.500   10.901   10.744   13.408    0.914
  2443178     19.427261   37.743519   70.356308   10.049365   6994.000   3.845   0.818    4.064    1.751    0.001    0.008   12.179   11.998   11.983   11.997   12.110   11.342   11.204   11.153   12.092    0.031
  2444084     19.440817   37.79726    70.478371   9.9299202   5953.000   3.775   0.363    4.186    1.431   -0.004    0.004   12.081   11.730   11.608   11.564   11.969   10.819   10.550   10.513   11.805    0.200
  2444132     19.441381   37.758629   70.446419   9.9065456   3345.000   3.524   3.036    0.619   98.337   -0.006   -0.006   14.450   12.911   11.754   11.125   14.011    9.560    8.660    8.391   12.535    1.389
  2444412     19.445557   37.751591   70.462685   9.8591604   5493.000   3.740  -0.283    4.633    0.799   -0.015   -0.024   12.993   12.513   12.351   12.273   12.863   11.419   11.077   11.047   12.593    0.330
  2444426     19.445747   37.76366    70.474655   9.8625889   6789.000   3.832   0.993    3.855    2.272   -0.010   -0.001   13.037   12.788   12.704   12.673   12.965   11.977   11.771   11.742   12.895    0.099
  2444532     19.447451   37.700199   70.426422   9.8159294   3175.000   3.502   3.509    0.040  188.107    0.003   -0.002   15.229   13.753   12.103   11.221   14.734    9.451    8.560    8.247   12.989    1.326
  2444598     19.44829    37.737457   70.464714   9.8238649     -1.000  -1.000  -1.000   -1.000   -1.000   -0.003   -0.010   13.282   12.295   11.919   -1.000   -1.000   10.282    9.701    9.541   12.328    0.837
  2444800     19.45141    37.749039   70.492165   9.7960539   4657.000   3.668   1.787    2.433   12.051    0.002    0.005   14.600   13.554   13.156   12.881   14.259   11.720   11.076   10.945   13.613    0.896
  2445004     19.454432   37.700031   70.464233   9.7419319   5784.000   3.762   0.405    4.099    1.591   -0.011    0.012   11.392   10.980   10.855   10.814   11.255   10.012    9.763    9.678   11.069    0.263
  2445330     19.459263   37.728168   70.515991   9.7035446   3993.000   3.601   2.089    1.866   23.194   -0.003   -0.007   13.662   12.130   11.456   11.041   13.291    9.586    8.830    8.576   12.115    1.382
  2445385     19.460032   37.798611   70.583908   9.7272949   6250.000   3.796   0.417    4.223    1.381   -0.002    0.001   11.268   10.981   10.924   10.907   11.168   10.230    9.992    9.944   11.087    0.138
  2445416     19.460522   37.769722   70.560448   9.7090263     -1.000  -1.000  -1.000   -1.000   -1.000    0.004   -0.014   11.342   10.659   10.438   -1.000   -1.000    9.574    8.916    8.781   10.709    0.533
  2446113     19.470451   37.776192   70.620422   9.6070261   6203.000   3.793   0.524    4.113    1.587   -0.014   -0.012   13.585   13.272   13.127   13.027   13.626   11.914   11.602   11.516   13.319    0.163
  2447027     19.483074   37.77478    70.688164   9.4730873     -1.000  -1.000  -1.000   -1.000   -1.000   -0.007   -0.003   12.551   11.526   11.134   -1.000   -1.000    9.551    8.861    8.697   11.559    0.875
  2447387     19.4877     37.759022   70.699287   9.4170971   4558.000   3.659   2.102    2.086   18.064   -0.006    0.004   13.790   12.611   12.182   11.906   13.432   10.672   10.013    9.848   12.682    1.029
  2447808     19.493603   37.77594    70.746941   9.3625364   5367.000   3.730  -0.176    4.489    0.946   -0.006    0.028   12.680   12.176   11.970   11.885   12.563   11.041   10.644   10.592   12.229    0.354
  2447932     19.495491   37.734058   70.719566   9.323472    5949.000   3.774   0.657    3.924    2.009   -0.009   -0.015   11.803   11.436   11.307   11.254   11.705   10.473   10.243   10.207   11.510    0.218
  2448253     19.5002     37.724232   70.736603   9.2693024   4153.000   3.618   2.286    1.743   26.892   -0.010   -0.012   12.588   11.257   10.720   10.353   12.287    9.028    8.275    8.064   11.290    1.181
  2448307     19.501072   37.77301    70.785347   9.282443    7146.000   3.854   1.039    3.906    2.162    0.008   -0.002   14.147   13.907   13.844   13.802   14.083   13.070   12.891   12.846   14.012    0.090
  2448426     19.503191   37.76244    70.787483   9.2552624   5989.000   3.777   0.383    4.179    1.446   -0.003   -0.019   11.621   11.277   11.177   11.132   11.524   10.339   10.074   10.038   11.366    0.194
  2448505     19.504295   37.73484    70.768707   9.2309818   6243.000   3.795   0.582    4.072    1.674   -0.008   -0.007   11.850   11.564   11.471   11.437   11.767   10.675   10.435   10.410   11.642    0.137
  2448750     19.507584   37.787998   70.834694   9.2206926   4162.000   3.619   2.522    1.515   35.139   -0.002    0.006   11.586   10.297    9.791    9.460   11.148    8.196    7.488    7.323   10.340    1.139
  2449020     19.512163   37.752392   70.827888   9.1561079   5036.000   3.702   1.461    2.909    7.074   -0.006   -0.005   12.629   11.817   11.545   11.364   12.346   10.327    9.842    9.737   11.906    0.663
  2449383     19.517427   37.704529   70.813927   9.0786381   6965.000   3.843   0.666    4.194    1.481   -0.000    0.003   14.063   13.812   13.751   13.734   13.989   12.996   12.846   12.817   13.920    0.101
  2449591     19.520857   37.726704   70.852821   9.0527258     -1.000  -1.000  -1.000   -1.000   -1.000   -1.000   -1.000   13.149   12.789   12.722   -1.000   -1.000   12.006   11.732   11.667   12.850    0.210
  2450412     19.533195   37.745838   70.938377   8.9316835   3587.000   3.555  -1.434    4.648    0.498   -0.004   -0.002   12.151   10.656    9.900    9.442   11.816    7.974    7.115    6.878   10.569    1.346
  2450729     19.538237   37.716461   70.939995   8.8650761   5751.000   3.760   0.354    4.135    1.517    0.012    0.029   10.985   10.579   10.451   10.418   10.851    9.585    9.333    9.282   10.665    0.257
  2450979     19.541882   37.707409   70.952148   8.8225451   5529.000   3.743   0.227    4.179    1.418   -0.050   -0.043   11.758   11.255   11.109   11.044   11.594   10.183    9.865    9.788   11.353    0.353
  2452185     19.559261   37.748539   71.085869   8.6590414   6615.000   3.821   0.583    4.175    1.492    0.001   -0.005   13.831   13.533   13.446   13.392   13.743   12.663   12.451   12.407   13.619    0.148
  2452260     19.560362   37.748638   71.09211    8.6475191   6275.000   3.798   0.557    4.104    1.610   -0.007   -0.029   12.194   11.913   11.812   11.772   12.117   11.034   10.753   10.746   11.984    0.131
  2452289     19.560926   37.799492   71.140785   8.6652737   7154.000   3.855   1.123    3.834    2.377   -0.000    0.003   12.369   12.202   12.163   12.165   12.318   11.483   11.314   11.307   12.291    0.017
  2452697     19.566629   37.799229   71.172401   8.6053457   6552.000   3.816   0.126    4.582    0.899   -1.000   -1.000   15.481   15.135   15.005   14.969   15.350   14.271   13.993   13.891   15.202    0.197
  2452725     19.566963   37.778561   71.155777   8.592205    3197.000   3.505   3.509    0.053  185.654   -0.001    0.001   15.158   13.556   12.113   11.361   14.668    9.740    8.801    8.458   12.983    1.453
  2452929     19.57008    37.765087   71.161156   8.553236      -1.000  -1.000  -1.000   -1.000   -1.000    0.002    0.009   13.361   11.494   -1.000   -1.000   -1.000    9.086    8.347    8.199   10.956    1.717
  2452977     19.570856   37.776569   71.175774   8.550458    5169.000   3.713   0.465    3.865    2.135   -0.021   -0.052   12.315   11.640   11.430   11.324   12.116   10.480   10.023    9.960   11.738    0.525
  2554042     19.050333   37.829552   68.497734   14.131745   5885.000   3.770   0.565    3.987    1.848   -0.002   -0.002   12.570   12.197   12.055   11.982   12.445   11.201   10.916   10.853   12.263    0.222
  2554853     19.068501   37.89447    68.647949   13.960669   6654.000   3.823   0.680    4.098    1.650   -0.004   -0.007   12.629   12.413   12.339   12.338   12.593   11.602   11.426   11.353   12.512    0.067
  2554867     19.068947   37.89703    68.652557   13.956849   8614.000   3.935   1.648    3.751    3.001   -0.003   -0.005   11.934   12.044   12.132   12.192   12.023   11.596   11.522   11.519   12.075   -0.260
  2555088     19.073236   37.857025   68.635872   13.894263     -1.000  -1.000  -1.000   -1.000   -1.000    0.007   -0.004   11.740   10.258   -1.000   -1.000   -1.000    7.894    7.215    7.034    9.852    1.332
  2555437     19.080109   37.850422   68.663437   13.817121   3203.000   3.506   3.493    0.073  181.547    0.004    0.002   12.880   11.482   10.119    9.409   12.439    7.854    7.006    6.711   10.912    1.248
  2555530     19.082043   37.886971   68.70739    13.810921   7315.000   3.864   0.930    4.050    1.820    0.006    0.004   13.369   13.242   13.233   13.249   13.332   12.573   12.400   12.400   13.324   -0.023
  2555747     19.086809   37.849129   68.695244   13.743986   6803.000   3.833   1.332    3.562    3.342   -0.002   -0.004   12.252   12.042   11.962   11.959   12.175   11.282   11.141   11.035   12.139    0.060
  2556297     19.09808    37.841068   68.743324   13.618674   4585.000   3.661   1.710    2.482   11.378    0.000    0.009   13.569   12.455   12.067   11.834   13.257   10.695   10.105    9.958   12.539    0.964
  2556597     19.104864   37.80653    68.744469   13.531186   6056.000   3.782   0.885    3.755    2.521   -0.002    0.004   12.569   12.202   12.064   12.008   12.446   11.237   11.000   10.929   12.269    0.217
  2556625     19.105614   37.847668   68.786835   13.539818     -1.000  -1.000  -1.000   -1.000   -1.000   -0.001   -0.002   14.015   13.027   12.652   -1.000   -1.000   10.772   10.111    9.919   13.061    0.838
  2557115     19.116533   37.82119    68.816193   13.410896   4340.000   3.637   1.882    2.216   15.473   -0.004   -0.003   13.684   12.495   12.051   11.766   13.361   10.576    9.900    9.749   12.557    1.039
  2557393     19.122257   37.896931   68.915726   13.379962   4320.000   3.635   1.854    2.235   15.128   -0.007   -0.002   14.457   13.256   12.789   12.516   14.141   11.246   10.544   10.381   13.305    1.052
  2557555     19.125521   37.821178   68.860939   13.313719   5182.000   3.714   0.999    3.396    3.928    0.006    0.006   12.962   12.371   12.101   11.949   12.779   11.013   10.576   10.432   12.400    0.441
  2557669     19.127989   37.878159   68.926659   13.31038    3782.000   3.578  -0.895    4.358    0.833    0.007    0.019   16.301   14.867   14.087   13.684   15.996   12.388   11.743   11.528   14.746    1.284
  2558273     19.140232   37.894138   69.002731   13.184769   6444.000   3.809   0.511    4.193    1.448    0.002   -0.002   11.399   11.164   11.104   11.118   11.317   10.385   10.194   10.160   11.268    0.085
  2568471     19.333721   37.889523   69.99086    11.108055     -1.000  -1.000  -1.000   -1.000   -1.000   -1.000   -1.000   15.042   13.555   12.929   -1.000   -1.000   16.352   15.652   14.386   13.563    1.337
  2568503     19.334024   37.88015    69.983856   11.100747   4099.000   3.613  -0.688    4.363    0.900   -0.003   -0.010   16.740   15.475   14.913   14.591   16.540   13.362   12.746   12.538   15.470    1.115
  2568519     19.334429   37.874279   69.980606   11.093868   6167.000   3.790   0.140    4.457    1.031   -0.002   -0.008   11.468   11.185   11.085   11.041   11.368   10.275   10.066   10.022   11.258    0.133
  2568537     19.334589   37.859055   69.967484   11.085518     -1.000  -1.000  -1.000   -1.000   -1.000   -1.000   -1.000   13.265   12.689   12.516   -1.000   -1.000   16.230   15.444   14.259   12.741    0.426
  2568573     19.33527    37.899212   70.007881   11.095794   5341.000   3.728  -0.075    4.386    1.074    0.005   -0.014   15.343   14.641   14.438   14.324   15.126   13.404   13.002   12.919   14.751    0.552
  2568575     19.335299   37.833462   69.947754   11.066795   4633.000   3.666   1.668    2.542   10.617   -0.007   -0.007   14.458   13.358   12.968   12.709   14.165   11.529   10.951   10.766   13.437    0.950
  2568613     19.335873   37.876949   69.990646   11.079656   3261.000   3.513   3.560    0.040  189.201    0.004   -1.000   12.001    8.700    7.386   -1.000   11.756    5.088    3.709    2.576    8.771    3.151
  2568643     19.336298   37.881557   69.997108   11.077131     -1.000  -1.000  -1.000   -1.000   -1.000   -0.008    0.018   -1.000   13.560   14.420   -1.000   -1.000   15.798   13.103   12.218   13.560  -14.710
  2568654     19.336439   37.83007    69.950653   11.053164   4404.000   3.644   1.806    2.316   13.771   -0.004    0.001   14.328   13.128   12.660   12.366   14.040   11.125   10.429   10.256   13.176    1.051
  2568708     19.337269   37.88063    70.001366   11.066398   5178.000   3.714  -0.136    4.382    1.065    0.009   -0.018   15.112   14.437   14.186   14.031   14.920   13.054   12.574   12.509   14.504    0.525
  2568717     19.337399   37.830711   69.956291   11.043218   5828.000   3.766   0.509    4.020    1.766   -0.005   -0.002   14.316   13.743   13.538   13.426   14.153   12.502   12.143   12.051   13.816    0.423
  2568756     19.337938   37.846111   69.973259   11.044181   4799.000   3.681   1.069    3.201    4.964   -1.000   -1.000   16.752   15.755   15.386   15.148   16.458   14.019   13.407   13.233   15.822    0.847
  2568916     19.339872   37.856361   69.992851   11.028046   4588.000   3.662   1.336    2.861    7.387   -0.001    0.000   15.158   14.052   13.646   13.388   14.867   12.223   11.630   11.497   14.121    0.956
  2568982     19.340845   37.842911   69.985657   11.011806   5741.000   3.759   0.480    4.020    1.761    0.009   -0.055   13.338   12.757   12.554   12.458   13.138   11.570   11.198   11.073   12.834    0.432
  2569000     19.341114   37.838169   69.982727   11.006878   4361.000   3.640  -0.783    4.565    0.713   -1.000   -1.000   16.983   15.909   15.507   15.283   16.788   14.150   13.574   13.388   15.972    0.924
  2569105     19.342186   37.805328   69.958298   10.981089   4638.000   3.666   0.681    3.504    3.399   -1.000   -1.000   16.558   15.498   15.084   14.846   16.320   13.696   13.166   13.032   15.548    0.911
  2569126     19.342459   37.896912   70.043633   11.018241   3180.000   3.502   3.514    0.038  188.562   -0.011   -0.016   14.252   12.737   11.079   10.214   13.711    8.462    7.535    7.224   11.978    1.366
  2569137     19.342573   37.836769   69.989143   10.990711   4485.000   3.652   1.955    2.202   15.753   -0.006   -0.004   14.781   13.616   13.133   12.843   14.400   11.637   10.887   10.771   13.644    1.015
  2569187     19.343016   37.835239   69.990074   10.985333   4729.000   3.675   0.738    3.483    3.492    0.006   -0.004   17.355   16.289   15.889   15.659   17.088   14.564   13.946   13.823   16.351    0.917
  2569204     19.343109   37.816101   69.97303    10.975974   3994.000   3.601   1.861    2.092   17.838    0.002   -0.007   14.989   13.459   12.678   12.221   14.609   10.788   10.002    9.765   13.363    1.380
  2569240     19.343441   37.85323    70.008797   10.988678   4647.000   3.667   1.581    2.636    9.538    0.012   -0.002   16.789   15.622   15.222   14.975   16.490   13.826   13.255   13.138   15.711    1.017
  2569310     19.343946   37.824211   69.984886   10.9706     4708.000   3.673   0.968    3.265    4.590   -1.000   -1.000   17.195   16.080   15.678   15.441   16.909   14.279   13.705   13.577   16.154    0.966
  2569327     19.344042   37.889389   70.045097   10.998083   6394.000   3.806   0.428    4.254    1.336   -0.008   -0.000   14.309   13.866   13.702   13.642   14.144   12.855   12.577   12.535   13.934    0.293
  2569358     19.344261   37.840542   70.001503   10.974393   5052.000   3.703   0.700    3.625    2.928   -1.000   -1.000   17.175   16.276   15.941   15.740   16.903   14.705   14.196   14.144   16.341    0.749
  2569360     19.344261   37.801338   69.965607   10.957226   4021.000   3.604  -0.947    4.511    0.694   -1.000   -1.000   15.411   14.092   13.595   13.290   15.069   12.035   11.323   11.164   14.151    1.169
  2569488     19.345203   37.852039   70.017014   10.969378   4621.000   3.665   1.736    2.471   11.533   -0.004    0.000   15.243   14.080   13.669   13.415   14.918   12.247   11.647   11.487   14.161    1.013
  2569516     19.345493   37.81876    69.988068   10.95173    7259.000   3.861   1.107    3.877    2.266    0.006    0.006   12.799   12.553   12.520   12.511   12.704   11.829   11.691   11.660   12.661    0.096
  2569595     19.346001   37.888432   70.054558   10.976813   4740.000   3.676   1.562    2.691    8.977   -1.000   -1.000   17.155   16.018   15.639   15.406   16.834   14.269   13.664   13.576   16.116    0.988
  2569605     19.346106   37.846661   70.016853   10.957417   4862.000   3.687   0.911    3.371    4.029   -0.009   -0.005   16.408   15.404   15.051   14.828   16.169   13.710   13.166   13.031   15.485    0.854
  2569639     19.346333   37.837158   70.009346   10.950851   8015.000   3.904   1.051    4.123    1.742   -0.004   -0.002   10.507   10.614   10.713   10.791   10.551   10.256   10.194   10.182   10.647   -0.257
  2569650     19.346407   37.81097    69.985756   10.938596   4786.000   3.680   0.602    3.625    2.916   -1.000   -1.000   16.811   15.803   15.437   15.219   16.564   14.080   13.567   13.387   15.875    0.859
  2569673     19.346561   37.80772    69.983604   10.935511   4861.000   3.687   0.742    3.525    3.320   -1.000   -1.000   17.386   16.336   15.984   15.775   17.109   14.624   14.106   13.967   16.430    0.900
  2569679     19.346594   37.835571   70.00927    10.947364   5026.000   3.701  -0.434    4.591    0.802    0.020   -0.004   15.978   15.216   14.924   14.802   15.824   13.858   13.387   13.236   15.276    0.613
  2569712     19.346834   37.802261   69.980042   10.930221   4869.000   3.687   0.938    3.348    4.146   -1.000   -1.000   16.960   15.910   15.558   15.351   16.669   14.231   13.676   13.579   16.004    0.900
  2569727     19.346912   37.80518    69.983131   10.930655   4881.000   3.689   0.901    3.386    3.953   -1.000   -1.000   16.899   15.880   15.516   15.326   16.618   14.227   13.612   13.558   15.956    0.870
  2569737     19.346992   37.820709   69.997765   10.936618   4507.000   3.654  -0.724    4.593    0.714   -1.000   -1.000   17.156   16.103   15.735   15.535   16.967   14.449   13.925   13.804   16.186    0.903
  2569752     19.347063   37.812981   69.991066   10.93248    4863.000   3.687   1.020    3.270    4.570   -1.000   -1.000   17.437   16.363   16.031   15.799   17.143   14.673   14.179   14.032   16.478    0.924
  2569763     19.347128   37.802361   69.981689   10.927133   5584.000   3.747   0.078    4.331    1.171   -1.000   -1.000   17.355   16.608   16.354   16.240   17.150   15.298   14.901   14.811   16.692    0.597
  2569912     19.348007   37.874931   70.052773   10.949557   4802.000   3.681   0.941    3.323    4.276   -1.000   -1.000   17.135   16.040   15.669   15.471   16.848   14.314   13.779   13.660   16.132    0.945
  2569935     19.348164   37.807831   69.992165   10.918506   4115.000   3.614   2.353    1.660   29.601   -0.012   -0.001   14.575   13.144   12.489   12.105   14.228   10.731    9.961    9.769   13.115    1.281
  2570032     19.348946   37.871811   70.054878   10.938192   5566.000   3.746   0.200    4.214    1.357    0.007    0.006   13.262   12.670   12.450   12.346   13.061   11.407   11.071   10.973   12.738    0.443
  2570049     19.349079   37.8951     70.076904   10.946981   5399.000   3.732   0.042    4.300    1.202    0.003   -0.005   15.013   14.391   14.166   14.066   14.829   13.131   12.836   12.776   14.463    0.472
  2570059     19.349186   37.803329   69.993462   10.905625   4886.000   3.689  -0.309    4.420    0.980   -1.000   -1.000   18.104   17.173   16.798   16.638   17.808   15.487   15.006   14.797   17.217    0.780
  2570092     19.349335   37.820099   70.00959    10.911405   4914.000   3.691   0.764    3.523    3.330   -1.000   -1.000   16.950   15.938   15.602   15.410   16.683   14.358   13.773   13.599   16.034    0.862
  2570094     19.349363   37.817009   70.00692    10.909739   4222.000   3.626  -0.827    4.527    0.723   -1.000   -1.000   16.128   14.950   14.534   14.282   15.844   13.071   12.470   12.336   15.031    1.028
  2570108     19.349466   37.88171    70.066689   10.936994   6283.000   3.798   0.275    4.363    1.161   -0.002    0.003   13.424   13.094   12.973   12.940   13.326   12.167   11.948   11.881   13.164    0.180
  2570131     19.349577   37.800102   69.992569   10.900054     -1.000  -1.000  -1.000   -1.000   -1.000   -1.000   -1.000   13.982   15.181   15.878   -1.000   -1.000   14.193   13.406   13.262   15.309   -1.349
  2570134     19.349586   37.835541   70.025055   10.915487   4855.000   3.686   0.597    3.652    2.816   -1.000   -1.000   17.149   16.109   15.752   15.542   16.883   14.471   13.887   13.739   16.196    0.890
  2570144     19.349693   37.81189    70.003975   10.903987   4811.000   3.682   0.066    4.082    1.556   -1.000   -1.000   17.198   16.180   15.839   15.643   16.975   14.577   14.018   13.877   16.273    0.869
  2570146     19.349699   37.84428    70.033661   10.918111   6810.000   3.833   0.804    4.029    1.816   -0.004   -0.014   12.342   12.064   11.973   11.951   12.266   11.195   10.948   10.894   12.142    0.129
  2570172     19.349884   37.803001   69.996849   10.898052   4592.000   3.662   0.839    3.342    4.160    0.034   -0.014   16.058   14.968   14.567   14.335   15.798   13.183   12.560   12.422   15.036    0.941
  2570214     19.350147   37.838558   70.030792   10.910834   4638.000   3.666   1.715    2.498   11.182   -0.001   -0.000   15.199   14.061   13.658   13.409   14.883   12.242   11.644   11.493   14.141    0.989
  2570244     19.350403   37.801441   69.998161   10.891843   4659.000   3.668   1.573    2.648    9.403   -1.000   -1.000   16.519   15.365   14.955   14.724   16.222   13.529   12.962   12.775   15.444    1.004
  2570259     19.350531   37.84613    70.039742   10.910077   7274.000   3.862   0.823    4.135    1.628   -1.000   -1.000   16.080   16.018   15.983   16.006   16.102   15.326   15.137   14.756   16.084   -0.087
  2570263     19.350552   37.810612   70.007347   10.894273   4660.000   3.668  -0.589    4.555    0.780   -0.008    0.052   17.298   16.342   15.999   15.752   17.090   14.653   14.099   13.919   16.417    0.806
  2570277     19.350674   37.80069    69.998917   10.888624   3836.000   3.584  -1.258    4.651    0.533   -1.000   -1.000   16.792   15.723   14.964   14.527   -1.000   13.265   12.692   12.505   15.517    0.920
  2570281     19.350698   37.890991   70.081703   10.927943   4643.000   3.667   1.564    2.651    9.376    0.001   -0.005   15.921   14.778   14.375   14.141   15.627   12.977   12.359   12.163   14.859    0.993
  2570330     19.351019   37.800949   70.000969   10.885074   4609.000   3.664   1.344    2.861    7.389   -1.000   -1.000   17.649   16.475   16.036   15.781   17.333   14.605   14.002   13.839   16.538    1.024
  2570384     19.351681   37.86805    70.065887   10.907445   4670.000   3.669   1.639    2.585   10.107   -0.001    0.014   16.060   14.910   14.506   14.267   15.745   13.050   12.438   12.266   14.992    1.001
  2570469     19.352285   37.809731   70.015717   10.875419   6584.000   3.818   0.674    4.085    1.673   -1.000   -1.000   14.020   13.653   13.505   13.451   13.910   12.564   12.266   12.242   13.712    0.218
  2570490     19.352539   37.810661   70.017906   10.873129   6807.000   3.833   0.841    3.994    1.898   -0.002   -0.004   12.779   12.493   12.399   12.384   12.682   11.672   11.426   11.407   12.571    0.137
  2570505     19.352636   37.888168   70.089355   10.906093   5093.000   3.707  -0.320    4.516    0.890   -0.008   -0.020   14.275   13.507   13.201   13.040   14.145   12.038   11.531   11.441   13.558    0.618
  2570518     19.352797   37.83358    70.040245   10.880443   4218.000   3.625  -0.832    4.528    0.720    0.005   -0.002   15.816   14.653   14.221   13.955   15.546   12.778   12.112   11.967   14.718    1.013
  2570519     19.352818   37.837292   70.043755   10.881843   4777.000   3.679   1.004    3.256    4.647   -0.084    0.008   16.827   15.740   15.375   15.154   16.550   14.085   13.458   13.343   15.835    0.937
  2570536     19.352947   37.830379   70.038116   10.877428   5110.000   3.708  -0.325    4.527    0.879    0.000    0.005   14.237   13.537   13.290   13.167   14.056   12.271   11.849   11.753   13.614    0.550
  2570767     19.355335   37.891029   70.106247   10.878638   5864.000   3.768   0.201    4.306    1.224   -0.018   -0.040   13.144   12.699   12.524   12.454   13.003   11.630   11.323   11.272   12.760    0.295
  2570846     19.356224   37.841518   70.065659   10.847437   3865.000   3.587  -1.185    4.606    0.571   -0.006    0.005   16.901   15.515   14.781   14.381   16.659   13.185   12.474   12.304   15.414    1.236
  2570864     19.356445   37.819199   70.04641    10.835281   5380.000   3.731  -0.493    4.780    0.654   -0.010   -0.020   16.293   15.691   15.474   15.351   16.119   14.428   14.028   14.053   15.763    0.453
  2570881     19.356646   37.851452   70.076965   10.847328   5792.000   3.763   0.220    4.266    1.282   -0.005    0.003   13.737   13.303   13.145   13.064   13.591   12.259   11.951   11.898   13.373    0.284
  2571008     19.35825    37.865608   70.098419   10.836466   6448.000   3.809   0.422    4.274    1.306   -0.008    0.003   14.155   13.808   13.662   13.603   14.011   12.868   12.571   12.576   13.863    0.198
  2571073     19.359135   37.855659   70.094002   10.82269    5620.000   3.750   0.480    3.985    1.837   -0.029    0.001   13.323   12.807   12.620   12.540   13.150   11.730   11.416   11.371   12.879    0.366
  2571075     19.359159   37.82029    70.06179    10.80687    5448.000   3.736  -0.457    4.772    0.665    0.006   -0.017   16.326   15.720   15.511   15.405   16.143   14.470   14.077   13.965   15.799    0.456
  2571093     19.359417   37.838951   70.080223   10.812333   3649.000   3.562  -0.780    4.213    1.022    0.001    0.005   14.519   13.096   11.989   11.389   14.123    9.891    9.053    8.798   12.725    1.273
  2571155     19.360096   37.829529   70.075203   10.800978   4881.000   3.689  -0.591    4.662    0.710    0.006    0.011   16.087   15.281   15.011   14.853   15.931   13.872   13.297   13.214   15.370    0.656
  2571166     19.360317   37.88015    70.122665   10.820872   4153.000   3.618   2.121    1.904   22.256    0.002    0.001   13.807   12.484   11.932   11.593   13.459   10.297    9.497    9.314   12.503    1.173
  2571179     19.360584   37.83017    70.078384   10.796052   5809.000   3.764   0.075    4.407    1.078   -0.002    0.005   14.038   13.590   13.442   13.367   13.885   12.566   12.271   12.208   13.671    0.298
  2571194     19.360836   37.834679   70.083839   10.79536    5614.000   3.749  -0.492    4.867    0.601   -1.000   -0.006   16.283   15.758   15.566   15.470   16.110   14.582   14.178   14.098   15.827    0.375
  2571239     19.361391   37.81395    70.067825   10.780342   5532.000   3.743  -0.034    4.417    1.049   -0.003   -0.011   15.053   14.472   14.279   14.174   14.869   13.320   13.009   12.916   14.557    0.431
  2571370     19.363581   37.800159   70.066841   10.750968   6181.000   3.791   0.338    4.275    1.290    0.006    0.001   13.392   13.037   12.928   12.884   13.293   12.102   11.875   11.805   13.123    0.206
  2571374     19.363644   37.823879   70.08886    10.760733   5596.000   3.748  -0.291    4.677    0.763    0.007    0.004   16.081   15.548   15.337   15.227   15.922   14.365   14.025   13.920   15.606    0.383
  2571548     19.366379   37.888649   70.162567   10.760159   6273.000   3.797   0.492    4.162    1.495   -0.004    0.006   11.749   11.468   11.381   11.373   11.650   10.641   10.432   10.394   11.550    0.130
  2571868     19.371559   37.88567    70.187347   10.703789   7929.000   3.899   1.663    3.563    3.604    0.008    0.005    8.579    8.687    8.777    8.856   -1.000    8.269    8.244    8.196    8.719   -0.257
  2571934     19.3724     37.844501   70.154221   10.676691   6204.000   3.793   0.480    4.153    1.508   -0.017   -0.021   11.871   11.551   11.468   11.454   11.745   10.717   10.516   10.455   11.647    0.170
  2571964     19.373116   37.804909   70.121864   10.651631   4321.000   3.636   1.950    2.142   16.876    0.000   -0.006   14.110   12.798   12.312   12.007   13.764   10.712   10.050    9.845   12.863    1.163
  2572232     19.376848   37.886551   70.216263   10.647999   6697.000   3.826   0.123    4.624    0.858    0.003   -0.002   15.802   15.480   15.369   15.360   15.701   14.587   14.371   14.445   15.555    0.173
  2572681     19.383917   37.884819   70.252327   10.572157   5567.000   3.746   0.444    4.001    1.795    0.007   -0.004   12.779   12.269   12.096   12.023   12.600   11.176   10.826   10.784   12.349    0.360
  2572932     19.387774   37.877499   70.266212   10.527976   5463.000   3.737   0.110    4.260    1.270    0.008    0.009   12.504   12.026   11.845   11.773   12.345   10.917   10.570   10.493   12.091    0.328
  2573108     19.39077    37.885422   70.289421   10.499697   6456.000   3.810   0.876    3.870    2.195   -0.001    0.009   12.269   11.987   11.890   11.875   12.163   11.137   10.951   10.884   12.062    0.132
  2573476     19.396597   37.88784    70.322762   10.438942   5605.000   3.749   0.597    3.878    2.112   -0.005   -0.015   11.671   11.242   11.073   11.004   11.528   10.150    9.817    9.752   11.303    0.280
  2574245     19.407888   37.868389   70.365517   10.310553   6639.000   3.822   0.592    4.174    1.497    0.001   -0.014   12.281   12.062   12.001   12.006   12.234   11.252   11.050   11.021   12.163    0.070
  2574861     19.417337   37.82785    70.37941    10.192316   8985.000   3.954   1.442    4.022    2.175   -0.001   -0.004   14.827   14.887   14.968   14.986   14.836   14.448   14.381   14.378   14.930   -0.210
  2574960     19.418741   37.832661   70.391327   10.179594   7077.000   3.850   1.514    3.471    3.810   -0.003   -0.012   12.246   12.046   11.986   11.975   12.174   11.297   11.128   11.089   12.142    0.050
  2575161     19.421577   37.823658   70.398415   10.145516     -1.000  -1.000  -1.000   -1.000   -1.000   -0.001   -0.001   11.233   10.888   -1.000   -1.000   -1.000    9.437    9.343    9.274   10.885    0.195
  2575813     19.430634   37.802341   70.42791    10.040018   3447.000   3.537   3.097    0.613   99.372   -0.007   -0.009   12.681   11.146    9.794    9.112   12.144    7.525    6.626    6.326   10.622    1.386
  2575874     19.431585   37.843739   70.470619   10.048523   6515.000   3.814   0.383    4.330    1.223   -0.005   -0.004   13.833   13.513   13.417   13.408   13.705   12.708   12.505   12.476   13.599    0.170
  2575952     19.432556   37.86557    70.495674   10.048046   7356.000   3.867   0.929    4.062    1.798    0.001   -0.003   13.934   13.751   13.720   13.719   13.876   13.041   12.932   12.910   13.845    0.033
  2576224     19.436419   37.817749   70.473152   9.9856882   7289.000   3.863   0.920    4.052    1.813   -0.000   -0.013   12.806   12.645   12.634   12.657   12.746   12.015   11.920   11.897   12.734    0.011
  2576376     19.438408   37.883018   70.543114   9.9939775   3220.000   3.508   2.030    1.550   33.342   -1.000   -1.000   14.229   12.805   11.505   10.864   13.791    9.301    8.401    8.132   12.290    1.274
  2576511     19.440432   37.880619   70.551872   9.9714956   4219.000   3.625   1.979    2.071   18.311   -0.002   -0.007   14.544   13.218   12.672   12.337   14.191   11.055   10.310   10.122   13.242    1.176
  2576931     19.446201   37.823238   70.531097   9.8846397   6781.000   3.831   0.893    3.941    2.029   -0.002   -0.001   12.972   12.721   12.645   12.631   12.882   11.938   11.775   11.731   12.828    0.101
  2577219     19.450342   37.849049   70.576927   9.8525028   8007.000   3.903   1.086    4.089    1.819   -0.005   -0.004   12.781   12.760   12.795   12.839   12.764   12.253   12.218   12.164   12.819   -0.128
  2577384     19.452509   37.867451   70.605354   9.8379011   5932.000   3.773   0.629    3.943    1.958   -0.001   -0.003   12.321   11.944   11.791   11.751   12.186   10.971   10.682   10.666   12.003    0.227
  2578077     19.461702   37.840519   70.63092    9.7286034   7811.000   3.893   1.712    3.492    3.927   -0.000   -0.001   10.893   10.877   10.917   10.942   10.895   10.337   10.266   10.234   10.936   -0.135
  2578513     19.467888   37.828251   70.653503   9.6577063   6800.000   3.833   1.357    3.539    3.445    0.006   -0.008   11.188   11.013   10.937   10.933   11.151   10.221   10.074   10.028   11.102    0.025
  2578654     19.469767   37.804482   70.642258   9.6270971   4522.000   3.655   1.894    2.275   14.455   -1.000   -1.000   13.996   12.913   12.490   12.194   13.672   10.961   10.294   10.182   12.963    0.933
  2578661     19.469839   37.871189   70.702957   9.6565905     -1.000  -1.000  -1.000   -1.000   -1.000    0.008   -0.005   10.436    8.995   -1.000   -1.000   -1.000    6.581    5.915    5.753    8.603    1.291
  2578801     19.472065   37.86771    70.711945   9.6315212   6656.000   3.823   0.788    4.002    1.866    0.011    0.010   10.012    9.882    9.807    9.843    9.937    9.179    9.012    8.973    9.961   -0.020
  2578869     19.47311    37.858711   70.709511   9.6164064   5145.000   3.711  -0.152    4.384    1.059   -0.007    0.006   11.621   11.059   10.852   10.765   11.453    9.891    9.542    9.458   11.128    0.412
  2579090     19.476387   37.808109   70.681679   9.5588427   6626.000   3.821   1.166    3.662    2.910   -0.008   -0.014   12.036   11.773   11.691   11.664   11.957   10.941   10.746   10.675   11.883    0.113
  2579595     19.483704   37.833561   70.744659   9.4932184   6947.000   3.842   0.787    4.080    1.711   -0.001    0.000   14.216   13.954   13.871   13.847   14.114   13.127   12.941   12.887   14.064    0.112
  2579906     19.487926   37.812439   70.748718   9.439065    7097.000   3.851   1.194    3.757    2.620   -0.002   -0.001   12.444   12.252   12.222   12.209   12.396   11.537   11.391   11.358   12.348    0.042
  2580373     19.49457    37.878502   70.844719   9.3991938     -1.000  -1.000  -1.000   -1.000   -1.000   -1.000   -1.000   14.403   13.426   13.051   -1.000   -1.000   15.029   14.379   13.399   13.457    0.827
  2580613     19.497967   37.808521   70.800262   9.3314285   7265.000   3.861   1.183    3.813    2.468   -0.002   -0.013   12.423   12.261   12.261   12.242   12.386   11.569   11.445   11.407   12.350    0.013
  2580928     19.50268    37.89492    70.904007   9.3213205   5792.000   3.763   0.410    4.097    1.596   -0.007   -0.027   11.688   11.279   11.143   11.108   11.548   10.288   10.013    9.932   11.359    0.259
  2581243     19.507502   37.889938   70.926025   9.268302    9585.000   3.982   1.346    4.241    1.711   -0.005    0.000   14.054   14.168   14.279   14.338   14.083   13.785   13.765   13.676   14.200   -0.264
  2581258     19.507689   37.828793   70.871986   9.238306      -1.000  -1.000  -1.000   -1.000   -1.000   -0.002    0.004   14.105   13.020   12.593   -1.000   -1.000   11.009   10.268   10.161   13.047    0.935
  2581485     19.511566   37.854038   70.916069   9.209074    6334.000   3.802   0.443    4.224    1.385    0.001   -0.001   12.415   12.122   12.036   12.018   12.310   11.323   11.080   11.053   12.208    0.142
  2581674     19.514494   37.84877    70.92746    9.1758413   7125.000   3.853   1.460    3.532    3.530    0.001   -0.008   11.355   11.191   11.165   11.171   11.300   10.528   10.375   10.343   11.280    0.015
  2581754     19.515619   37.809052   70.897926   9.1457596   5785.000   3.762   0.572    3.952    1.927    0.001   -0.008   12.847   12.377   12.224   12.154   12.675   11.345   11.051   10.986   12.461    0.320
  2581836     19.516827   37.88868    70.976227   9.1696482   6386.000   3.805   0.625    4.074    1.681   -0.005    0.004   12.024   11.760   11.660   11.658   11.972   10.882   10.673   10.618   11.828    0.114
  2581964     19.518707   37.889278   70.987137   9.1501532   7208.000   3.858   0.744    4.188    1.514    0.005   -0.000   14.126   13.924   13.862   13.875   14.092   13.134   12.961   12.928   14.020    0.052
  2582242     19.522367   37.830299   70.9543     9.0845299   6740.000   3.829   0.805    4.009    1.856   -1.000   -1.000   13.619   13.342   13.240   13.217   13.529   12.478   12.320   12.240   13.412    0.127
  2582539     19.526182   37.84779    70.991104   9.0524797   7072.000   3.850   1.166    3.775    2.555    0.002   -0.001   13.418   13.182   13.109   13.082   13.332   12.391   12.214   12.135   13.286    0.086
  2582730     19.528896   37.864792   71.021385   9.0317974   3193.000   3.504   3.523    0.036  189.115   -0.002   -0.011   13.465   11.836    9.943    9.017   12.856    7.078    6.160    5.820   10.932    1.479
  2582800     19.530161   37.857128   71.021492   9.0149889   7698.000   3.886   1.188    3.920    2.213    0.002   -0.002   13.545   13.422   13.406   13.409   13.494   12.731   12.599   12.523   13.503   -0.027
  2583658     19.54294    37.858898   71.09391    8.881588    4618.000   3.664   1.762    2.444   11.901    0.001    0.003   13.558   12.520   12.120   11.869   13.236   10.705   10.115    9.954   12.575    0.888
  2583748     19.544058   37.895599   71.133034   8.8868599   6709.000   3.827   0.783    4.021    1.826    0.003    0.003   13.866   13.586   13.472   13.435   13.789   12.657   12.506   12.477   13.647    0.130
  2583765     19.544304   37.874973   71.115898   8.8747168     -1.000  -1.000  -1.000   -1.000   -1.000    0.170    0.228   10.293    9.584    9.353   -1.000   -1.000   14.325   12.332   11.988    9.635    0.559
  2584282     19.551966   37.887402   71.169609   8.8001165   4216.000   3.625   2.054    1.997   19.980    0.001   -0.007   11.981   10.743   10.246    9.934   11.670    8.682    7.969    7.778   10.780    1.088
  2584426     19.553854   37.809841   71.110619   8.7442942   7167.000   3.855   1.516    3.494    3.722   -0.003   -0.006   11.293   11.150   11.113   11.109   11.265   10.493   10.297   10.298   11.234   -0.007
  2584811     19.559986   37.823078   71.156654   8.6861267   5622.000   3.750  -0.008    4.425    1.046   -0.013    0.013   12.722   12.283   12.130   12.060   12.583   11.256   10.897   10.881   12.359    0.289
  2584908     19.56152    37.844929   71.184769   8.680212    8181.000   3.913   1.587    3.695    3.101   -0.003    0.001   10.743   10.804   10.876   10.925   10.770   10.361   10.247   10.224   10.846   -0.210
  2585256     19.566408   37.849449   71.216103   8.6310787   6157.000   3.789   0.473    4.146    1.519   -0.004   -0.001   12.444   12.107   12.000   11.965   12.312   11.255   11.009   10.964   12.189    0.188
  2585419     19.568596   37.887951   71.262764   8.6261082   5077.000   3.706  -0.478    4.650    0.747   -1.000   -0.040   12.954   12.322   12.106   12.016   12.807   11.092   10.634   10.574   12.404    0.483
  2692146     19.038771   37.974709   68.578758   14.315137   3213.000   3.507   1.998    1.578   32.281   -0.003   -0.010   13.059   11.609   10.339    9.708   12.639    8.086    7.240    6.929   11.124    1.300
  2692591     19.049301   37.944988   68.601852   14.189054   6650.000   3.823   0.639    4.135    1.575    0.004    0.001   12.873   12.642   12.573   12.585   12.785   11.821   11.650   11.608   12.745    0.081
  2693047     19.059528   37.979641   68.684471   14.092063   4614.000   3.664   1.693    2.510   11.019    0.004    0.001   14.182   13.080   12.702   12.484   13.867   11.317   10.731   10.573   13.169    0.953
  2693097     19.060436   37.964241   68.674355   14.076056   6797.000   3.832   0.630    4.182    1.493   -0.002   -0.001   13.784   13.534   13.467   13.481   13.699   12.746   12.618   12.548   13.642    0.100
  2693450     19.068056   37.947689   68.695992   13.986863   7047.000   3.848   0.836    4.061    1.761    0.005   -0.005   12.786   12.628   12.585   12.611   12.781   11.880   11.746   11.689   12.715    0.008
  2693557     19.070833   37.902721   68.667175   13.938691   5422.000   3.734  -0.498    4.800    0.640   -0.023   -0.047   12.423   11.912   11.739   11.691   12.292   10.859   10.537   10.458   11.992    0.361
  2693731     19.074209   37.927731   68.707321   13.912193   8557.000   3.932   1.499    3.868    2.560   -0.003   -0.001   14.422   14.512   14.580   14.612   14.449   14.041   14.019   13.885   14.547   -0.240
  2694186     19.082966   37.928082   68.750664   13.817521     -1.000  -1.000  -1.000   -1.000   -1.000   -1.000   -1.000   14.212   13.427   13.151   -1.000   -1.000   14.341   13.561   12.728   13.469    0.635
  2694337     19.085724   37.909679   68.74691    13.780223   7285.000   3.862   0.984    3.993    1.954    0.001   -0.003   10.373   10.326   10.350   10.419   10.360    9.778    9.707    9.646   10.391   -0.103
  2694352     19.086004   37.98737    68.821465   13.808577   6274.000   3.798   0.336    4.304    1.249    0.002   -0.018   12.701   12.395   12.308   12.309   12.596   11.500   11.257   11.217   12.484    0.155
  2694606     19.091125   37.991859   68.850891   13.755006   6001.000   3.778   0.222    4.329    1.197    0.000    0.008   10.722   10.382   10.286   10.288   10.645    9.471    9.242    9.189   10.473    0.190
  2694987     19.099056   37.935108   68.836594   13.646268   4532.000   3.656   1.844    2.328   13.590   -0.007   -0.005   13.797   12.687   12.283   12.066   13.483   10.820   10.211   10.048   12.758    0.960
  2695344     19.106876   37.922722   68.863609   13.556697   6646.000   3.823   0.804    3.984    1.908   -0.009   -0.001    9.661    9.514    9.484    9.510    9.586    8.779    8.679    8.630    9.600   -0.003
  2695478     19.109997   37.940201   68.895493   13.530083   6240.000   3.795   0.644    4.016    1.799   -0.001   -0.008   12.254   11.946   11.839   11.826   12.134   11.076   10.869   10.817   12.020    0.159
  2696217     19.126947   37.905441   68.947044   13.332797   7185.000   3.856   0.779    4.150    1.586   -0.006   -0.017   13.514   13.367   13.319   13.351   13.499   12.647   12.490   12.429   13.452   -0.003
  2696554     19.133867   37.97361    69.045418   13.286043   4462.000   3.650   1.939    2.208   15.625   -0.006   -0.002   14.416   13.342   12.909   12.655   14.090   11.397   10.711   10.570   13.382    0.925
  2696703     19.137161   37.991367   69.078468   13.257827     -1.000  -1.000  -1.000   -1.000   -1.000   -0.000    0.013    9.960    9.589   -1.000   -1.000   -1.000    8.913    8.779    8.753    9.580    0.221
  2696739     19.13796    37.917858   69.013596   13.219024   5046.000   3.703   1.052    3.303    4.403   -0.003   -0.012   12.764   12.045   11.779   11.645   12.524   10.589   10.114   10.028   12.113    0.569
  2696932     19.142113   37.9231     69.039246   13.176382   6275.000   3.798   0.511    4.145    1.527   -0.005    0.004   12.195   11.906   11.815   11.807   12.097   11.006   10.801   10.759   11.987    0.140
  2696938     19.142185   37.93132    69.04731    13.178971   6239.000   3.795   0.496    4.148    1.519    0.005   -0.018   10.487   10.227   10.152   10.166   10.393    9.410    9.194    9.163   10.336    0.110
  2696944     19.142321   37.930641   69.04734    13.177247   6273.000   3.797   0.486    4.167    1.484    0.002   -0.021   10.431   10.167   10.100   10.124   10.341    9.352    9.191    9.131   10.278    0.114
  2697211     19.147667   37.9356     69.07872    13.121646   4026.000   3.605   2.237    1.735   27.056   -1.000   -1.000   13.877   12.420   11.714   11.331   13.493    9.874    9.037    8.842   12.360    1.307
  2697388     19.151983   37.937321   69.101952   13.075814   ********   4.032   1.938    3.972    2.688    0.001   -0.009   15.000   15.423   15.690   15.921   15.216   15.669   16.065   15.776   15.391   -0.573
  2706947     19.334024   37.925758   70.025688   11.12062    6608.000   3.820   0.465    4.280    1.306    0.003   -0.003   13.941   13.656   13.559   13.519   13.844   12.775   12.526   12.480   13.731    0.135
  2707312     19.339848   37.916061   70.047432   11.054394   3183.000   3.503   3.514    0.039  188.400   -0.004   -0.001   13.985   12.392   10.707    9.829   13.400    8.028    7.133    6.786   11.635    1.443
  2707434     19.341719   37.951691   70.089943   11.050042   5644.000   3.752  -0.262    4.668    0.775    0.002   -0.000   16.275   15.701   15.504   15.425   16.093   14.503   14.189   14.125   15.781    0.425
  2707490     19.342659   37.928699   70.073822   11.030001   5762.000   3.761   0.358    4.134    1.519   -0.017    0.039   12.493   12.105   11.943   11.889   12.363   11.070   10.717   10.669   12.159    0.239
  2707504     19.342772   37.900471   70.048546   11.016466     -1.000  -1.000  -1.000   -1.000   -1.000   -1.000   -1.000   13.680   -1.000   -1.000   -1.000   -1.000   15.663   15.129   14.517   13.680   14.530
  2707526     19.343037   37.970879   70.114471   11.044406   5156.000   3.712  -0.272    4.497    0.918   -0.025   -0.013   12.382   11.698   11.482   11.367   12.207   10.441   10.025    9.964   11.794    0.535
  2707683     19.34547    37.968639   70.125229   11.017555   5227.000   3.718  -0.086    4.354    1.107   -1.000   -1.000   18.172   17.315   17.054   16.889   17.882   15.875   15.380   15.057   17.424    0.707
  2707903     19.348955   37.918571   70.097748   10.958566   4737.000   3.676   1.263    2.991    6.372    0.003    0.002   14.735   13.801   13.422   13.202   14.452   12.083   11.512   11.438   13.843    0.785
  2707926     19.349323   37.964725   70.14196    10.974863     -1.000  -1.000  -1.000   -1.000   -1.000    0.004    0.012   14.078   13.501   13.325   -1.000   -1.000   14.473   13.718   13.254   13.551    0.427
  2707985     19.35025    37.92691    70.112213   10.94846    7697.000   3.886   1.498    3.650    3.162    0.004    0.005   12.488   12.411   12.403   12.412   12.526   11.724   11.628   11.603   12.481   -0.073
  2708001     19.350368   37.974461   70.15638    10.968025   4209.000   3.624   1.982    2.065   18.457   -0.009   -0.009   14.616   13.250   12.708   12.389   14.304   11.032   10.295   10.115   13.288    1.217
  2708203     19.353287   37.908932   70.111801   10.908267   6377.000   3.805   0.242    4.422    1.085   -0.006   -1.000   13.735   13.445   13.342   13.319   13.666   12.618   12.362   12.349   13.517    0.140
  2708286     19.354551   37.91098    70.120361   10.895716   5590.000   3.747  -0.023    4.427    1.040   -1.000   -1.000   15.653   15.110   14.881   14.784   15.480   13.942   13.480   13.474   15.157    0.393
  2708343     19.355574   37.911171   70.125938   10.88493    4343.000   3.638  -0.828    4.590    0.682    0.001   -0.005   16.194   15.090   14.701   14.496   15.994   13.436   12.836   12.740   15.171    0.954
  2708489     19.357973   37.906681   70.134529   10.857438   5770.000   3.761   0.060    4.408    1.075   -1.000   -1.000   14.564   14.109   13.934   13.848   14.396   12.992   12.753   12.715   14.172    0.305
  2708499     19.358076   37.905128   70.133644   10.85568    5651.000   3.752   0.387    4.075    1.633   -1.000   -1.000   14.244   13.597   13.355   13.231   14.010   12.335   11.952   11.893   13.663    0.497
  2708577     19.359566   37.911732   70.147568   10.842729   6386.000   3.805   0.080    4.577    0.898    0.001    0.029   15.021   14.688   14.554   14.527   14.900   13.784   13.519   13.474   14.749    0.183
  2709223     19.370115   37.90366    70.196114   10.727069   4397.000   3.643   1.815    2.304   13.955   -0.011   -0.005   13.655   12.527   12.078   11.810   13.335   10.583    9.887    9.753   12.570    0.978
  2709271     19.370966   37.963242   70.255066   10.744281   8481.000   3.928   1.425    3.914    2.394    0.002   -0.004    9.746    9.894   10.016   10.122    9.841    9.564    9.531    9.528    9.918   -0.297
  2709654     19.377174   37.975689   70.299385   10.683886   6452.000   3.810   0.491    4.213    1.411    0.004   -0.006   11.682   11.432   11.362   11.379   11.643   10.602   10.368   10.352   11.539    0.100
  2710234     19.386648   37.919533   70.298546   10.558536     -1.000  -1.000  -1.000   -1.000   -1.000   -0.002    0.007   13.107   12.438   12.219   -1.000   -1.000   11.786   11.533   11.505   12.486    0.519
  2710406     19.389404   37.973789   70.362717   10.553335   6638.000   3.822   0.589    4.176    1.492    0.000    0.002   13.458   13.191   13.114   13.089   13.369   12.340   12.164   12.117   13.276    0.118
  2710631     19.393381   37.977448   70.387245   10.512806     -1.000  -1.000  -1.000   -1.000   -1.000   -0.006   -0.017   12.776   11.902   11.583   -1.000   -1.000    9.502    8.778    8.610   11.941    0.724
  2711378     19.405149   37.99276    70.464043   10.394962   ********   4.014   1.897    3.917    2.785   -1.000   -1.000   16.642   16.826   16.915   16.948   16.727   16.364   16.298   15.256   16.840   -0.334
  2712016     19.414537   37.905689   70.435127   10.256743   7025.000   3.847   0.761    4.123    1.625    0.002   -1.000   13.624   13.415   13.348   13.353   13.539   12.673   12.521   12.412   13.513    0.059
  2712561     19.421995   37.961861   70.526245   10.202919     -1.000  -1.000  -1.000   -1.000   -1.000   -0.003   -0.006   13.664   12.621   12.217   -1.000   -1.000   10.092    9.386    9.193   12.651    0.893
  2712821     19.425829   37.945171   70.531693   10.154895   7474.000   3.874   1.163    3.885    2.280    0.007   -0.008   11.346   11.273   11.291   11.343   11.325   10.711   10.615   10.592   11.343   -0.077
  2713018     19.428835   37.93618    70.539711   10.119083   6555.000   3.817   0.195    4.517    0.973    0.002    0.001   12.420   12.201   12.135   12.151   12.355   11.444   11.239   11.231   12.301    0.069
  2713082     19.429682   37.989399   70.592606   10.133969   4358.000   3.639   1.903    2.203   15.719   -0.002   -0.006   14.199   12.939   12.462   12.181   13.863   10.865   10.167   10.005   12.997    1.110
  2713086     19.429733   37.949532   70.556671   10.115563   4034.000   3.606  -1.000    4.287   -1.000    0.001    0.003   16.364   15.057   14.436   14.089   16.170   12.849   12.204   12.016   15.020    1.157
  2713187     19.431391   37.938938   70.555992   10.093277   6087.000   3.784   0.270    4.310    1.229    0.003   -0.009   11.988   11.664   11.560   11.541   11.900   10.765   10.512   10.458   11.744    0.174
  2713291     19.432823   37.984581   70.605141   10.098612   4326.000   3.636   1.758    2.332   13.501   -1.000   -1.000   14.330   13.049   12.564   12.274   14.024   10.954   10.316   10.060   13.106    1.132
  2714143     19.444992   37.920731   70.612907   9.941349    6587.000   3.819   0.388    4.346    1.203   -0.001    0.009   14.188   13.896   13.805   13.769   14.086   13.034   12.813   12.784   13.977    0.142
  2714336     19.447664   37.983231   70.684013   9.941267    5528.000   3.743   0.252    4.157    1.460   -0.012   -0.013   12.449   11.938   11.776   11.710   12.280   10.833   10.500   10.458   12.027    0.362
  2714762     19.454437   37.940128   70.681625   9.8503494   ********   4.001   1.890    3.859    2.928   -1.000   -1.000   15.224   15.379   15.477   15.522   15.272   14.919   14.862   15.085   15.401   -0.305
  2714807     19.455132   37.968681   70.71125    9.8559074   6804.000   3.833   0.641    4.174    1.509    0.004    0.004   11.528   11.350   11.325   11.349   11.493   10.647   10.483   10.464   11.443    0.028
  2714951     19.457527   37.996861   70.749756   9.8433523   5563.000   3.745  -0.511    4.865    0.599    0.004    0.002   12.600   12.106   11.973   11.933   12.477   11.079   10.762   10.752   12.212    0.344
  2715342     19.463612   37.91576    70.709373   9.7424984   6256.000   3.796   0.444    4.199    1.423   -0.014   -0.023   12.344   12.046   12.019   12.032   12.157   11.169   10.928   10.894   12.178    0.148
  2715483     19.465752   37.941441   70.744232   9.7315578   8705.000   3.940   1.591    3.824    2.751   -0.002    0.001   14.039   14.068   14.079   14.108   14.116   13.471   13.352   13.355   14.115   -0.179
  2715487     19.465776   37.923481   70.728127   9.723156    7459.000   3.873   1.172    3.873    2.313    0.018   -0.003   13.882   13.723   13.647   13.643   13.921   12.922   12.765   12.740   13.809    0.010
  2715545     19.466486   37.971951   70.775826   9.7376308   6573.000   3.818   0.675    4.081    1.681   -0.002    0.005   12.563   12.312   12.216   12.211   12.550   11.448   11.223   11.183   12.418    0.101
  2715701     19.469019   37.934299   70.755547   9.6938658   6339.000   3.802   0.423    4.242    1.352    0.003    0.001   12.649   12.352   12.260   12.247   12.536   11.518   11.301   11.260   12.434    0.148
  2715836     19.471094   37.932156   70.7649     9.6710176     -1.000  -1.000  -1.000   -1.000   -1.000   -0.002   -0.014    9.787    9.281   -1.000   -1.000   -1.000    8.295    8.082    8.033    9.239    0.356
  2716623     19.481337   37.928471   70.817406   9.5613861   4301.000   3.634   1.855    2.227   15.280    0.003    0.002   14.547   13.218   12.723   12.404   14.206   11.117   10.426   10.234   13.281    1.179
  2716857     19.484587   37.908482   70.817123   9.5180302   4248.000   3.628  -0.603    4.372    0.924    0.006    0.014   16.670   15.571   15.120   14.872   16.457   13.766   13.141   13.009   15.604    0.950
  2717146     19.488468   37.944408   70.870766   9.4935207   6197.000   3.792   0.572    4.069    1.680   -0.001    0.020   12.664   12.325   12.194   12.182   12.586   11.362   11.135   11.080   12.389    0.189
  2717483     19.492887   37.97995    70.926994   9.4632187   7053.000   3.848   0.806    4.090    1.697   -0.004   -0.005   12.681   12.494   12.450   12.477   12.712   11.734   11.582   11.537   12.588    0.038
  2717547     19.493973   37.965549   70.919945   9.4452276   6672.000   3.824   0.590    4.185    1.479   -0.003    0.006   13.295   13.032   12.934   12.942   13.268   12.194   12.012   11.973   13.141    0.113
  2717786     19.49733    37.906448   70.88504    9.382905    3184.000   3.503   3.515    0.039  188.474   -0.008    0.005   14.487   12.903   11.211   10.345   13.889    8.545    7.639    7.304   12.137    1.435
  2718321     19.50561    37.958939   70.977776   9.3198175   9174.000   3.963   1.335    4.159    1.845   -0.003   -0.004   10.244   10.464   10.620   10.740   10.336   10.214   10.237   10.231   10.473   -0.369
  2718630     19.510492   37.965919   71.010872   9.2717028   7150.000   3.854   0.777    4.142    1.597   -0.003    0.005   13.698   13.493   13.466   13.476   13.614   12.724   12.615   12.557   13.591    0.055
  2718672     19.511089   37.95565    71.004913   9.2607145   9295.000   3.968   1.371    4.155    1.873   -0.002   -0.001   10.574   10.773   10.951   11.072   10.681   10.551   10.583   10.599   10.788   -0.349
  2718678     19.511181   37.98959    71.035973   9.2753239   5851.000   3.767   0.057    4.437    1.041   -0.009   -0.012   11.793   11.399   11.287   11.273   11.672   10.423   10.105   10.069   11.493    0.245
  2718743     19.512165   37.971561   71.025146   9.2567081   7806.000   3.892   1.083    4.041    1.906    0.005    0.007   13.828   13.716   13.720   13.742   13.803   13.032   12.961   12.852   13.795   -0.038
  2718874     19.514246   37.925419   70.995064   9.2136593     -1.000  -1.000  -1.000   -1.000   -1.000   -0.002    0.004   -1.000   10.670   10.170   -1.000   -1.000    9.284    8.526    8.362   10.670  -11.820
  2719125     19.517889   37.921921   71.011978   9.1737728   7149.000   3.854   0.805    4.117    1.650   -0.003   -0.000   12.733   12.561   12.533   12.564   12.741   11.867   11.753   11.721   12.652    0.022
  2719829     19.528      37.973179   71.113831   9.0911894   4153.000   3.618   2.222    1.805   25.002   -0.003   -0.005   11.729   10.403    9.877    9.565   11.381    8.210    7.475    7.283   10.443    1.176
  2719928     19.529392   37.953949   71.104233   9.0677223   6951.000   3.842   0.711    4.149    1.567    0.004    0.003   12.768   12.572   12.530   12.539   12.701   11.835   11.683   11.627   12.668    0.047
  2720049     19.53117    37.923828   71.086998   9.0351591   4117.000   3.615   2.633    1.385   40.814   -0.005    0.000   13.868   12.407   11.786   11.418   13.406    9.957    9.186    9.012   12.412    1.311
  2720162     19.532928   37.94091    71.112061   9.0245838   5605.000   3.749   0.116    4.303    1.214    0.007    0.004   12.856   12.382   12.220   12.164   12.694   11.303   10.949   10.897   12.460    0.325
  2720313     19.535089   37.966579   71.147064   9.0137682   4011.000   3.603   2.100    1.863   23.292   -0.001   -0.001   13.225   11.695   10.983   10.562   12.827    9.144    8.303    8.096   11.650    1.380
  2720373     19.535984   37.940269   71.128387   8.9922295   4220.000   3.625   2.193    1.862   23.404   -1.000   -1.000   13.863   12.530   12.001   11.676   13.491   10.339    9.567    9.400   12.569    1.184
  2720582     19.539221   37.985821   71.187187   8.9793444   7059.000   3.849   0.723    4.166    1.541    0.006    0.005   11.439   11.301   11.300   11.352   11.414   10.632   10.519   10.480   11.385   -0.011
  2720751     19.541613   37.969639   71.185913   8.9467707   5789.000   3.763  -0.012    4.482    0.983    0.013    0.034   12.520   12.085   11.956   11.930   12.398   11.071   10.829   10.768   12.178    0.285
  2721068     19.546267   37.943211   71.187988   8.8857594   6840.000   3.835   0.761    4.076    1.713   -0.003   -0.010   11.216   11.051   11.004   11.047   11.249   10.300   10.144   10.128   11.140    0.015
  2722192     19.561958   37.997681   71.323997   8.7467041   5635.000   3.751   0.320    4.130    1.520    0.005    0.023   11.750   11.258   11.112   11.077   11.588   10.239    9.925    9.868   11.353    0.342
  2722267     19.563046   37.93457    71.273529   8.7059603   5723.000   3.758   0.507    3.991    1.827   -0.019   -0.023   12.445   11.973   11.814   11.769   12.271   10.946   10.618   10.544   12.053    0.322
  2722301     19.563433   37.99931    71.333656   8.7320414   4082.000   3.611   2.150    1.845   23.804   -0.002    0.013   14.318   12.821   12.171   11.780   13.936   10.345    9.486    9.262   12.814    1.347
  2722423     19.564873   37.93494    71.284042   8.6870012   6380.000   3.805   0.298    4.370    1.156   -0.001    0.002   12.566   12.295   12.209   12.213   12.473   11.461   11.210   11.195   12.375    0.121
  2830941     19.032042   38.088139   68.653633   14.43314    9254.000   3.966   1.512    4.022    2.224    0.000   -0.002   14.358   14.526   14.668   14.728   14.415   14.215   14.146   14.169   14.546   -0.318
  2831091     19.034937   38.055222   68.636429   14.38871    5617.000   3.750  -0.217    4.618    0.824   -1.000   -1.000   12.250   11.773   11.640   11.616   12.130   10.733   10.442   10.362   11.874    0.328
  2831101     19.035065   38.05542    68.637245   14.387387   5492.000   3.740  -0.386    4.726    0.710    0.073   -0.016   11.175   10.670   10.532   10.503   11.043    9.615    9.275    9.236   10.775    0.355
  2832099     19.056334   38.08424    68.767761   14.168494   6015.000   3.779   0.287    4.273    1.284   -0.000   -0.003   12.063   11.686   11.592   11.580   11.918   10.781   10.531   10.473   11.789    0.227
  2832215     19.05896    38.018841   68.718735   14.113916   6010.000   3.779   0.200    4.353    1.163   -0.005    0.007   11.455   11.101   11.006   11.012   11.347   10.186    9.945    9.894   11.197    0.204
  2832753     19.070723   38.072071   68.826431   14.00796    6594.000   3.819   0.637    4.121    1.598    0.004   -0.001   13.088   12.823   12.756   12.745   13.088   11.990   11.789   11.721   12.934    0.115
  2832919     19.074081   38.07159    68.842407   13.971434   4396.000   3.643   2.723    1.414   39.732    0.000   -0.002   10.595    9.435    9.051    8.798   10.198    7.600    6.921    6.727    9.536    1.010
  2833058     19.077007   38.093575   68.877457   13.948655     -1.000  -1.000  -1.000   -1.000   -1.000    0.002   -0.011   14.513   13.429   13.005   -1.000   -1.000   10.973   10.245   10.012   13.458    0.934
  2833544     19.086205   38.057178   68.888229   13.834591   4101.000   3.613   2.145    1.859   23.447   -0.003   -0.001   12.312   10.941   10.372   10.026   11.964    8.644    7.871    7.660   10.960    1.221
  2833554     19.086447   38.05714    68.889374   13.83196    5486.000   3.739   0.485    3.941    1.939   -0.011    0.007   12.604   12.070   11.903   11.828   12.415   10.906   10.564   10.493   12.162    0.385
  2833697     19.089428   38.055729   68.902687   13.799184   4932.000   3.693   1.018    3.296    4.430   -0.019   -0.002   10.031    9.341    9.102    8.993    9.820    7.940    7.477    7.392    9.421    0.540
  2833709     19.089502   38.057411   68.90464    13.799056   4761.000   3.678   1.616    2.645    9.466   -1.000   -1.000   10.371    9.519    9.245    9.103   10.111   -1.000    7.471    7.376    9.617    0.702
  2833935     19.093945   38.071079   68.939346   13.756602   6191.000   3.792   0.380    4.239    1.349   -0.001   -0.000   12.661   12.321   12.223   12.206   12.605   11.398   11.198   11.132   12.411    0.190
  2833995     19.095228   38.077881   68.952065   13.745488   6242.000   3.795   0.480    4.164    1.489    0.003   -0.006   11.536   11.245   11.163   11.180   11.504   10.407   10.176   10.141   11.333    0.142
  2834037     19.096098   38.025471   68.907013   13.714874   6568.000   3.817   0.568    4.176    1.489    0.009    0.003   14.185   13.879   13.783   13.776   14.154   12.964   12.788   12.740   13.961    0.156
  2834379     19.103741   38.087688   69.00322    13.657578   5229.000   3.718   0.461    3.887    2.075    0.001   -0.039   11.588   10.974   10.804   10.691   11.404    9.756    9.365    9.278   11.085    0.464
  2834481     19.106327   38.05423    68.98452    13.616072   6085.000   3.784   0.386    4.204    1.406   -0.001   -0.013   11.570   11.236   11.155   11.136   11.443   10.352   10.105   10.047   11.337    0.184
  2834564     19.10821    38.080341   69.018349   13.606386   3648.000   3.562  -0.992    4.358    0.801    0.040    0.024   16.173   14.766   13.816   13.326   15.843   12.019   11.393   11.159   14.509    1.256
  2834662     19.110481   38.02354    68.976196   13.558759   4207.000   3.624   2.148    1.900   22.373   -1.000   -1.000   14.501   13.185   12.663   12.363   14.157   11.016   10.285   10.082   13.224    1.167
  2834796     19.113226   38.075668   69.03875    13.550365   4568.000   3.660   1.848    2.339   13.424   -0.000   -0.012   13.520   12.405   12.028   11.793   13.199   10.586    9.951    9.801   12.498    0.966
  2835675     19.132843   38.028      69.091293   13.319384   3429.000   3.535   1.704    1.982   20.195   -0.005   -0.005   12.201   10.778    9.623    9.017   11.745    7.416    6.530    6.280   10.371    1.273
  2835795     19.135147   38.007343   69.083405   13.28608      -1.000  -1.000  -1.000   -1.000   -1.000   -0.003   -0.004   12.882   12.509   12.438   -1.000   -1.000   11.717   11.548   11.502   12.571    0.223
  2835811     19.135464   38.020721   69.097519   13.288155   6805.000   3.833   0.608    4.204    1.452   -0.005   -0.005   13.589   13.349   13.291   13.302   13.502   12.551   12.414   12.349   13.454    0.090
  2835893     19.137129   38.067711   69.149841   13.289484   5530.000   3.743   0.292    4.122    1.528   -0.006    0.001   12.664   12.136   11.978   11.909   12.488   11.035   10.696   10.638   12.232    0.378
  2835913     19.137598   38.090248   69.173302   13.293681   4413.000   3.645   1.982    2.147   16.784   -0.003   -0.001   13.626   12.454   12.039   11.773   13.301   10.483    9.826    9.660   12.534    1.023
  2837133     19.163292   38.07262    69.285095   13.009962   5143.000   3.711   0.246    4.043    1.675   -0.010    0.038   12.153   11.462   11.279   11.172   11.968   10.220    9.829    9.731   11.584    0.541
  2837174     19.164124   38.06599    69.283066   12.998296   7162.000   3.855   0.880    4.053    1.792   -0.003    0.001   11.835   11.705   11.732   11.760   11.791   11.064   10.916   10.894   11.789   -0.019
  2837475     19.169897   38.082199   69.327171   12.942928   6444.000   3.809   0.650    4.068    1.699    0.014   -0.009    8.590    8.384    8.375    8.405   -1.000    7.649    7.480    7.464    8.483    0.056
  2837744     19.176241   38.065441   69.343399   12.86782    6038.000   3.781   0.153    4.406    1.092    0.005    0.015   11.752   11.402   11.313   11.307   11.656   10.493   10.259   10.189   11.501    0.201
  2845610     19.324282   38.028099   70.068504   11.268887   4927.000   3.693  -0.618    4.709    0.675   -0.007   -0.013    9.891    9.209    8.982    8.891    9.861    7.878    7.426    7.378    9.296    0.532
  2846051     19.331383   38.001919   70.08168    11.181939   4012.000   3.603  -0.888    4.465    0.746   -0.002   -0.001   11.451   10.179    9.681    9.361   11.111    8.037    7.349    7.163   10.224    1.122
  2846564     19.339457   38.028622   70.14856    11.107703   3377.000   3.529   3.118    0.555  106.070   -0.004   -0.004   11.743   10.222    9.170    8.603   11.320    7.027    6.190    5.902    9.919    1.371
  2847029     19.3472     38.091942   70.247314   11.053087   3368.000   3.527   2.943    0.723   87.144    0.000   -0.004   11.792   10.243    9.131    8.544   11.327    6.961    6.081    5.817    9.903    1.399
  2847383     19.353539   38.04398    70.236755   10.964799   6212.000   3.793   0.302    4.317    1.225   -0.003    0.009   11.797   11.484   11.381   11.380   11.683   10.598   10.326   10.301   11.562    0.163
  2847821     19.361164   38.0443     70.27729    10.883983   4621.000   3.665   1.966    2.243   15.034    0.009    0.019   13.149   12.157   11.762   11.522   12.822   10.355    9.763    9.660   12.203    0.843
  2848295     19.368643   38.034309   70.307701   10.800242   4370.000   3.640   1.851    2.259   14.718   -0.002    0.002   14.758   13.553   13.094   12.800   14.419   11.531   10.811   10.631   13.609    1.055
  2848919     19.378426   38.003811   70.331711   10.683026   3177.000   3.502   3.511    0.039  188.264   -1.000    0.000   14.876   13.324   11.682   10.845   14.378    9.039    8.166    7.858   12.587    1.402
  2848929     19.378515   38.064259   70.38739    10.708755   6149.000   3.789   0.396    4.213    1.393   -0.000    0.009   12.581   12.238   12.116   12.107   12.519   11.295   11.042   10.993   12.311    0.193
  2849125     19.382044   38.085678   70.425667   10.680827   5938.000   3.774   0.037    4.483    0.988    0.001   -0.000   11.617   11.250   11.148   11.137   11.510   10.326   10.087   10.037   11.344    0.217
  2849162     19.382469   38.039761   70.386009   10.656025   4461.000   3.649   2.399    1.759   26.570    0.001    0.002   13.284   12.145   11.694   11.417   12.910   10.150    9.436    9.310   12.189    0.989
  2849805     19.392311   38.057571   70.454597   10.559667   5776.000   3.762  -0.029    4.494    0.968   -0.009   -0.002   13.699   13.231   13.102   13.050   13.538   12.215   11.907   11.887   13.333    0.318
  2849969     19.394688   38.056252   70.466049   10.533912   5934.000   3.773   0.457    4.097    1.605   -0.029   -0.011   11.830   11.451   11.335   11.303   11.694   10.497   10.230   10.210   11.538    0.229
  2850093     19.396433   38.02895    70.450462   10.503338   5616.000   3.749   0.067    4.352    1.144   -0.047    0.017   13.945   14.908   14.746   14.663   15.063   13.624   13.362   13.359   14.733   -1.112
  2851109     19.411531   38.017281   70.520508   10.338351   6590.000   3.819   0.281    4.447    1.062    0.001   -0.008   12.610   12.369   12.310   12.324   12.551   11.614   11.416   11.387   12.475    0.092
  2851232     19.413294   38.016121   70.5289     10.319181   6341.000   3.802   0.534    4.143    1.536   -0.004   -0.007   12.543   12.249   12.160   12.134   12.438   11.407   11.196   11.159   12.332    0.144
  2852641     19.432213   38.044849   70.65657    10.132097   6533.000   3.815   0.439    4.283    1.297   -0.003   -0.016   12.229   11.976   11.906   11.925   12.176   11.156   10.996   10.970   12.084    0.103
  2852810     19.434383   38.058418   70.68058    10.115252   6871.000   3.837   0.642    4.191    1.480   -0.002   -0.007   12.850   12.654   12.588   12.603   12.820   11.877   11.705   11.663   12.749    0.046
  2852862     19.435057   38.04351    70.670662   10.101461   6203.000   3.793   0.406    4.220    1.384   -0.014   -0.015   10.905   10.625   10.532   10.536   10.845    9.772    9.539    9.510   10.701    0.130
  2852941     19.436228   38.048759   70.68174    10.091446   6640.000   3.822   0.642    4.129    1.586    0.009   -0.002   13.591   13.292   13.311   13.204   13.643   12.401   12.153   12.159   13.458    0.149
  2852961     19.436491   38.052979   70.686989   10.090567   4722.000   3.674   1.373    2.877    7.274    0.003   -0.001   10.918   10.103    9.769    9.607   10.691    8.467    7.926    8.003   10.146    0.665
  2853093     19.438612   38.035831   70.682846   10.06049    5665.000   3.753  -0.558    4.945    0.547    0.006    0.001   15.878   15.356   15.177   15.110   15.760   14.259   13.891   13.811   15.435    0.373
  2853102     19.438725   38.048512   70.694954   10.064996   6277.000   3.798   0.520    4.138    1.542   -1.000   -1.000   12.732   12.420   12.318   12.285   12.610   11.534   11.288   11.260   12.499    0.162
  2853320     19.441715   38.047741   70.710381   10.033091   ********   4.046   1.900    4.077    2.410   -0.004   -0.007   13.467   13.698   13.879   13.968   13.594   13.553   13.570   13.638   13.705   -0.380
  2853446     19.443399   38.028179   70.701721   10.006525   6054.000   3.782   0.231    4.336    1.189    0.014    0.002   14.157   13.753   13.622   13.544   14.015   12.760   12.483   12.429   13.835    0.255
  2853668     19.446671   38.07056    70.757813   9.9910793   5848.000   3.767   0.117    4.380    1.117   -0.026   -0.023   12.118   11.708   11.601   11.560   11.976   10.768   10.502   10.448   11.810    0.260
  2853765     19.448345   38.063782   70.760712   9.9703608   5670.000   3.754   0.379    4.089    1.606   -0.005   -0.010   12.388   11.923   11.773   11.712   12.227   10.858   10.548   10.490   12.008    0.316
  2854643     19.460835   38.092812   70.854546   9.8518639   6285.000   3.798   0.190    4.444    1.052   -0.010   -0.001   12.548   12.224   12.157   12.157   12.463   11.369   11.160   11.186   12.332    0.174
  2854692     19.461624   38.044281   70.814888   9.8216057   6591.000   3.819   0.426    4.311    1.255   -0.023   -0.007   14.096   13.798   13.708   13.677   14.034   12.904   12.686   12.663   13.882    0.149
  2854698     19.461731   38.014118   70.78817    9.8068361   5348.000   3.728  -0.666    4.923    0.542    0.015   -0.000   14.632   14.041   13.861   13.808   14.512   12.900   12.539   12.493   14.138    0.442
  2854795     19.463211   38.087151   70.862297   9.8242722   6962.000   3.843   0.819    4.055    1.769   -0.000    0.003   11.227   11.104   11.116   11.169   10.964   10.368   10.191   10.130   11.185   -0.027
  2854909     19.465002   38.050091   70.83847    9.78864     6435.000   3.809   0.549    4.156    1.517   -0.004   -0.018   11.900   11.628   11.543   11.558   11.878   10.798   10.590   10.557   11.709    0.122
  2854914     19.465078   38.05508    70.843391   9.7901049   6132.000   3.788   0.195    4.394    1.111    0.002   -0.005   14.023   13.622   13.490   13.474   13.953   12.675   12.410   12.381   13.703    0.251
  2854953     19.465658   38.08329    70.872063   9.7967644   7167.000   3.855   0.788    4.137    1.611   -0.000    0.006   13.593   13.395   13.350   13.370   13.587   12.648   12.474   12.414   13.491    0.049
  2854994     19.466261   38.056999   70.851547   9.778511    4839.000   3.685   0.826    3.440    3.691   -0.006   -0.016   11.185   10.427   10.155   10.024   10.978    9.025    8.507    8.448   10.501    0.608
  2855603     19.474039   38.08876    70.922508   9.711031    6652.000   3.823   0.548    4.217    1.418   -0.009    0.009   13.564   13.288   13.229   13.192   13.467   12.444   12.260   12.208   13.389    0.126
  2855680     19.475214   38.00182    70.850304   9.6592112   6713.000   3.827   0.489    4.287    1.301    0.018   -0.006   13.299   13.040   12.981   12.979   13.199   12.275   12.122   12.060   13.149    0.109
  2855687     19.475336   38.027962   70.874596   9.6697865   4773.000   3.679   1.743    2.522   10.902   -0.002   -0.001   11.128   10.224    9.926    9.751   10.843    8.673    8.131    8.005   10.318    0.754
  2855808     19.47695    38.053581   70.906532   9.6644373   4721.000   3.674   1.588    2.657    9.324   -0.004   -0.001   14.249   13.181   12.821   12.580   13.928   11.419   10.823   10.647   13.274    0.919
  2856124     19.480856   38.03072    70.90715    9.6129379   5685.000   3.755   0.255    4.203    1.385   -0.013   -0.027   12.871   12.412   12.257   12.199   12.711   11.326   11.000   10.958   12.491    0.309
  2856294     19.483202   38.02462    70.914421   9.5854836   4126.000   3.616   2.131    1.883   22.794   -0.032   -0.004   13.367   12.029   11.488   11.152   13.010    9.807    8.996    8.792   12.059    1.188
  2856422     19.484966   38.043869   70.941422   9.5756865   6213.000   3.793   0.154    4.457    1.033    0.001    0.004   12.296   11.999   11.910   11.898   12.213   11.164   10.897   10.874   12.083    0.148
  2856549     19.486782   38.066559   70.971817   9.5669117   3188.000   3.504   3.518    0.038  188.653    0.001    0.003   13.824   12.262   10.603    9.748   13.268    7.990    7.075    6.717   11.515    1.412
  2856930     19.491686   38.028461   70.964195   9.4979858   3410.000   3.533   2.997    0.692   90.459    0.001    0.002   14.318   12.727   11.512   10.890   13.923    9.276    8.298    8.041   12.322    1.441
  2857477     19.49905    38.008339   70.986328   9.4113836   6741.000   3.829   0.679    4.123    1.605   -0.011    0.003   13.105   12.863   12.798   12.785   13.012   12.013   11.864   11.826   12.969    0.092
  2857508     19.499477   38.01725    70.996696   9.4109716   6535.000   3.815   0.317    4.398    1.126    0.014    0.012   12.856   12.592   12.532   12.539   12.756   11.820   11.615   11.570   12.703    0.114
  2857687     19.50239    38.050491   71.04261    9.3955603   6624.000   3.821   0.427    4.320    1.244    0.005   -0.001   12.808   12.563   12.513   12.513   12.710   11.807   11.577   11.551   12.670    0.095
  2858134     19.50894    38.061581   71.088493   9.3318663   5927.000   3.773   0.281    4.251    1.314   -0.007   -0.049   12.601   12.228   12.099   12.060   12.469   11.236   10.935   10.855   12.304    0.223
  2859024     19.521801   38.05479    71.153046   9.1937923   5604.000   3.748  -0.063    4.469    0.989    0.007   -0.017   12.527   12.056   11.886   11.852   12.442   10.971   10.624   10.542   12.128    0.321
  2859567     19.5294     38.020039   71.163666   9.0981016   9418.000   3.974   1.404    4.153    1.896    0.013    0.015    8.000    8.304    8.502    8.654   -1.000    8.157    8.269    8.244    8.295   -0.453
  2859701     19.531487   38.048698   71.200935   9.089448    6585.000   3.819   0.458    4.281    1.304   -0.004   -0.002   13.649   13.358   13.285   13.263   13.544   12.496   12.337   12.278   13.453    0.142
  2859741     19.53212    38.015228   71.174362   9.0673561   6506.000   3.813   0.155    4.541    0.943   -0.002   -0.003   15.731   15.363   15.230   15.190   15.615   14.391   14.134   13.948   15.434    0.218
  2860123     19.537893   38.060169   71.246613   9.027607    4623.000   3.665   1.672    2.534   10.708   -0.004    0.003   14.153   13.114   12.714   12.457   13.823   11.266   10.606   10.480   13.169    0.889
  2860732     19.546135   38.063808   71.295448   8.9430027   6622.000   3.821   0.528    4.226    1.399    0.003    0.017   12.725   12.464   12.397   12.410   12.696   11.660   11.446   11.423   12.574    0.111
  2860793     19.547222   38.003319   71.247208   8.9035988   6703.000   3.826   0.612    4.173    1.503   -1.000   -1.000   13.593   13.305   13.227   13.221   13.569   12.419   12.259   12.173   13.395    0.138
  2860936     19.549458   38.043362   71.295509   8.8987494   4897.000   3.690   0.995    3.305    4.377    0.003    0.005   10.751    9.991    9.724    9.633   10.536    8.602    8.166    8.053   10.069    0.610
  2861753     19.560991   38.01569    71.334747   8.7651892   7815.000   3.893   0.972    4.143    1.673    0.001   -0.004   13.824   13.723   13.720   13.750   13.780   13.073   12.945   12.906   13.799   -0.048
  2865242     19.60873    38.084728   71.663353   8.2992201   5002.000   3.699   0.719    3.592    3.055   -0.007    0.015   12.408   11.661   11.407   11.285   12.194   10.278    9.836    9.756   11.746    0.597
  2865652     19.613993   38.092941   71.700279   8.2482929   6487.000   3.812   0.449    4.261    1.330   -0.004   -0.017   12.056   11.791   11.765   11.764   11.945   11.080   10.900   10.868   11.904    0.115
  2865774     19.615583   38.087521   71.704407   8.2291794   5777.000   3.762   0.372    4.127    1.535   -0.007   -0.022   11.776   11.354   11.238   11.178   11.623   10.368   10.070   10.025   11.452    0.272
  2968572     19.024723   38.16016    68.68663    14.540951   5075.000   3.705   0.970    3.387    3.961   -0.013   -0.010   11.417   10.746   10.513   10.394   11.201    9.493    9.055    8.964   10.825    0.522
  2968603     19.02536    38.16687    68.696053   14.536721   4757.000   3.677   1.877    2.383   12.803   -0.004   -0.004   14.007   13.025   12.682   12.471   13.686   11.400   10.807   10.686   13.107    0.833
  2968726     19.028255   38.185329   68.727524   14.51265    5910.000   3.772   0.506    4.047    1.711    0.010    0.012   12.684   12.256   12.125   12.085   12.528   11.319   11.051   10.993   12.346    0.279
  2968820     19.030331   38.156979   68.710632   14.478968   4577.000   3.661   1.830    2.360   13.105   -0.000    0.002   14.173   13.147   12.760   12.519   13.859   11.412   10.762   10.644   13.208    0.876
  2968828     19.030457   38.147549   68.702301   14.473861   4270.000   3.630   1.674    2.393   12.574   -0.003   -0.003   14.203   13.047   12.587   12.293   13.897   11.090   10.362   10.205   13.089    1.006
  2969010     19.034693   38.144543   68.71991    14.426786     -1.000  -1.000  -1.000   -1.000   -1.000   -1.000   -1.000   14.481   13.473   13.087   -1.000   -1.000   15.054   14.328   13.942   13.506    0.858
  2969151     19.038263   38.191051   68.781235   14.406585   4703.000   3.672   1.869    2.370   12.980   -0.005   -0.008   12.764   11.793   11.446   11.245   12.457   10.154    9.589    9.448   11.869    0.821
  2969361     19.04277    38.144421   68.758858   14.339293   6075.000   3.784   0.477    4.120    1.566   -0.001    0.004   12.543   12.220   12.095   12.058   12.450   11.262   11.016   10.955   12.285    0.174
  2969655     19.049074   38.10413    68.751282   14.255014   5563.000   3.745   0.585    3.877    2.115    0.001    0.011   12.869   12.352   12.188   12.085   12.667   11.214   10.887   10.846   12.440    0.367
  2970244     19.061758   38.137291   68.844307   14.131036   4720.000   3.674   2.009    2.239   15.133   -0.003   -0.005   13.419   12.436   12.088   11.876   13.089   10.762   10.164   10.069   12.515    0.833
  2970484     19.066914   38.192146   68.921234   14.097292     -1.000  -1.000  -1.000   -1.000   -1.000   -0.002   -0.013   12.062   11.442   -1.000   -1.000   -1.000   11.003   10.774   10.711   11.372    0.470
  2970813     19.073933   38.14085    68.907036   14.00088    6548.000   3.816   0.546    4.190    1.460   -1.000   -1.000   13.898   13.603   13.558   13.507   13.777   12.787   12.580   12.564   13.720    0.145
  2970836     19.074467   38.198509   68.964066   14.018279   6065.000   3.783   0.344    4.235    1.349   -0.002   -0.001   12.605   12.259   12.154   12.109   12.496   11.358   11.122   11.076   12.345    0.196
  2970901     19.076052   38.124729   68.902184   13.971504   6260.000   3.797   0.388    4.251    1.332    0.005    0.002   12.282   11.971   11.929   11.878   12.164   11.163   10.906   10.864   12.095    0.161
  2971092     19.080679   38.141392   68.940529   13.928224   5695.000   3.755   0.226    4.231    1.335   -0.002    0.005   12.775   12.335   12.195   12.123   12.623   11.319   11.006   10.957   12.421    0.290
  2971292     19.08497    38.145569   68.965477   13.88358    6055.000   3.782   0.545    4.053    1.706   -0.011   -0.006   12.782   12.405   12.286   12.247   12.638   11.468   11.210   11.153   12.489    0.227
  2971360     19.086334   38.127731   68.955345   13.861653   5984.000   3.777   0.405    4.157    1.487   -0.012    0.000   12.611   12.223   12.112   12.077   12.452   11.291   11.042   10.973   12.316    0.238
  2971532     19.090137   38.134109   68.980011   13.823184   3978.000   3.600   1.825    2.120   17.249    0.004    0.001   14.144   12.670   11.930   11.499   13.738   10.098    9.268    9.025   12.589    1.325
  2971718     19.093956   38.15004    69.013756   13.788412   3191.000   3.504   3.504    0.055  185.158   -0.003    0.003   14.299   12.839   11.424   10.676   13.794    9.032    8.159    7.866   12.247    1.310
  2972401     19.109957   38.149811   69.092285   13.615759   4659.000   3.668   1.633    2.587   10.082   -0.001    0.000   14.457   13.400   13.055   12.812   14.154   11.695   11.095   10.941   13.501    0.908
  2972471     19.111383   38.167858   69.116295   13.60772    5547.000   3.744  -0.014    4.403    1.068    0.003    0.019   12.629   12.164   12.006   11.941   12.477   11.099   10.782   10.715   12.243    0.315
  2972760     19.118189   38.15361    69.136497   13.528611   4173.000   3.620   1.892    2.139   16.921    0.000   -0.003   13.692   12.388   11.871   11.551   13.363   10.298    9.589    9.372   12.428    1.154
  2974284     19.151691   38.158619   69.307526   13.170169   5931.000   3.773   0.177    4.349    1.164   -0.009   -0.005   11.907   11.548   11.430   11.409   11.790   10.651   10.388   10.342   11.628    0.209
  2974459     19.155247   38.127739   69.296379   13.119215   5687.000   3.755   0.009    4.430    1.043   -0.005   -0.000   12.852   12.392   12.243   12.209   12.727   11.340   11.073   11.044   12.476    0.310
  2974815     19.162468   38.15834    69.361092   13.054253   7632.000   3.883   1.223    3.873    2.342    0.002   -0.001   13.791   13.699   13.701   13.717   13.751   13.060   12.929   12.897   13.773   -0.058
  2974865     19.16328    38.169411   69.375496   13.050105   6069.000   3.783   0.222    4.350    1.170   -0.011   -0.011   12.302   11.974   11.872   11.848   12.191   11.069   10.801   10.763   12.057    0.178
  2975145     19.169241   38.1562     69.392998   12.980636   5263.000   3.721   0.873    3.536    3.292    0.010    0.001   12.815   12.190   11.961   11.844   12.598   10.891   10.458   10.394   12.260    0.475
  2975292     19.172333   38.10181    69.357712   12.924898   6204.000   3.793   0.488    4.146    1.521   -0.008    0.009   12.341   12.021   11.927   11.909   12.229   11.138   10.923   10.884   12.108    0.170
  2975404     19.17469    38.155128   69.419327   12.921688   3305.000   3.519   3.097    0.536  108.057   -0.009   -0.008   14.114   12.629   11.551   10.966   13.657    9.458    8.574    8.326   12.298    1.336
  2975779     19.18272    38.11937    69.426308   12.820662   5824.000   3.765   0.028    4.456    1.016   -0.008   -0.015   12.490   12.071   11.949   11.923   12.387   11.083   10.851   10.753   12.164    0.269
  2982949     19.321304   38.15572    70.170197   11.355945   9144.000   3.961   1.419    4.079    2.045    0.026   -0.026   13.253   13.370   13.474   13.534   13.308   12.978   12.916   12.935   13.400   -0.266
  2983219     19.326353   38.19104    70.229004   11.317621   6044.000   3.781   0.517    4.075    1.657   -0.004    0.002   12.583   12.221   12.108   12.045   12.453   11.288   11.047   10.987   12.305    0.212
  2983527     19.331369   38.181068   70.246048   11.26004    5934.000   3.773   0.644    3.931    1.989   -0.020   -0.036   12.622   12.245   12.105   12.031   12.490   11.214   10.919   10.836   12.314    0.227
  2983639     19.333151   38.196892   70.269897   11.247997   4092.000   3.612   2.275    1.727   27.355   -0.006   -0.003   11.737   10.356    9.765    9.371   11.385    8.051    7.254    7.075   10.361    1.230
  2984404     19.344845   38.10051    70.242783   11.081841   3340.000   3.524   2.969    0.683   91.268   -0.005   -0.003   13.227   11.679   10.545    9.937   12.748    8.387    7.498    7.230   11.323    1.399
  2984406     19.344885   38.192768   70.327568   11.121718   4590.000   3.662   2.083    2.117   17.431   -0.000    0.001   13.864   12.788   12.372   12.119   13.517   10.948   10.307   10.204   12.841    0.927
  2984813     19.352058   38.134251   70.311638   11.020026   4098.000   3.613   2.073    1.928   21.621   -0.004   -0.009   15.042   13.590   12.949   12.584   14.679   11.205   10.387   10.194   13.577    1.302
  2985396     19.362438   38.15736    70.387466   10.920113   6804.000   3.833   1.100    3.765    2.559    0.003    0.002   11.106   10.927   10.891   10.899   11.030   10.220   10.077   10.013   11.019    0.029
  2985767     19.36845    38.142979   70.406044   10.850091   5425.000   3.734  -0.174    4.508    0.928   -0.011   -0.015   12.729   12.159   11.994   11.920   12.867   11.159   10.830   10.792   12.261    0.421
  2985825     19.369442   38.172508   70.438286   10.852571   6556.000   3.817   0.514    4.221    1.404   -0.001   -0.002   12.537   12.292   12.226   12.227   12.429   11.526   11.320   11.294   12.399    0.095
  2985927     19.371101   38.194618   70.46727    10.844722   6690.000   3.825   0.536    4.238    1.382    0.000   -0.013   14.194   13.928   13.832   13.808   14.088   13.064   12.862   12.835   13.999    0.117
  2986508     19.380718   38.124699   70.454262   10.712101   5097.000   3.707  -0.366    4.559    0.843    0.007   -0.050   12.713   12.064   11.854   11.773   12.561   10.848   10.432   10.343   12.154    0.499
  2986721     19.383978   38.168888   70.511894   10.697108     -1.000  -1.000  -1.000   -1.000   -1.000   -0.008   -0.013   10.480    9.900   -1.000   -1.000   -1.000    9.092    8.885    8.837    9.840    0.430
  2986893     19.386642   38.16098    70.518806   10.665426   3381.000   3.529   3.052    0.623   98.087    0.006    0.006   11.620   10.146    8.972    8.305   11.141    6.740    5.891    5.618    9.739    1.325
  2987066     19.389566   38.187119   70.558182   10.64607    6207.000   3.793   0.488    4.147    1.519    0.001   -0.013   12.250   11.930   11.833   11.812   12.132   11.055   10.805   10.772   12.015    0.170
  2987194     19.391741   38.157921   70.543083   10.610157   6591.000   3.819   0.526    4.220    1.408    0.000   -0.004   12.995   12.739   12.669   12.655   12.896   11.925   11.733   11.724   12.848    0.106
  2987265     19.392962   38.137131   70.530609   10.588039   6380.000   3.805   0.508    4.178    1.472   -0.001   -0.008   12.314   12.030   11.969   11.941   12.208   11.191   10.996   10.967   12.131    0.134
  2987372     19.394852   38.173061   70.573433   10.58396    ********   4.003   1.399    4.296    1.651   -0.002   -0.008   10.380   10.671   10.849   10.964   10.496   10.494   10.538   10.553   10.665   -0.440
  2987466     19.396524   38.141941   70.553947   10.552487   5576.000   3.746   0.610    3.858    2.168   -0.037   -0.015   11.433   10.975   10.823   10.750   11.258    9.914    9.567    9.512   11.056    0.308
  2988144     19.406733   38.148991   70.614769   10.447711   6343.000   3.802   0.480    4.192    1.442    0.002    0.009   10.870   10.636   10.557   10.574   10.803    9.852    9.656    9.612   10.739    0.084
  2988783     19.416166   38.13847    70.655586   10.343396   7157.000   3.855   0.863    4.067    1.761    0.005   -0.017   13.859   13.653   13.651   13.614   13.760   12.928   12.794   12.746   13.753    0.056
  2988960     19.418669   38.192829   70.718422   10.341238   3916.000   3.593   1.680    2.238   15.055   -0.000   -0.002   14.055   12.563   11.759   11.290   13.668    9.891    9.016    8.775   12.439    1.342
  2989028     19.419987   38.118069   70.657478   10.293948   6577.000   3.818   0.757    4.008    1.846   -0.004    0.004   11.824   11.590   11.541   11.528   11.737   10.792   10.627   10.571   11.695    0.084
  2989266     19.423319   38.133469   70.689331   10.265653   6082.000   3.784   0.499    4.101    1.604   -0.004   -0.003   12.432   12.078   11.971   11.923   12.288   11.179   10.930   10.882   12.165    0.205
  2989608     19.428495   38.164021   70.744858   10.224693   6666.000   3.824   0.647    4.131    1.583    0.001    0.008   12.270   12.045   11.987   11.990   12.189   11.300   11.118   11.095   12.147    0.075
  2989746     19.43037    38.153782   70.745621   10.200335     -1.000  -1.000  -1.000   -1.000   -1.000    0.002   -0.032   14.297   13.226   12.806   -1.000   -1.000   11.251   10.576   10.404   13.254    0.921
  2990192     19.436892   38.198589   70.821327   10.151679   5796.000   3.763   0.071    4.407    1.078    0.008    0.000   10.801   10.428   10.298   10.275   10.702    9.483    9.196    9.153   10.503    0.223
  2990881     19.446795   38.160961   70.840454   10.030463   6754.000   3.830   0.928    3.903    2.130    0.003   -0.003   12.443   12.212   12.149   12.133   12.354   11.441   11.266   11.218   12.315    0.081
  2991448     19.454994   38.11319    70.841408   9.9225788   5581.000   3.747   0.804    3.690    2.706   -0.038   -0.017   11.162   10.671   10.513   10.449   10.977    9.602    9.266    9.224   10.757    0.340
  2991460     19.455126   38.188011   70.909912   9.9549294   7544.000   3.878   1.236    3.839    2.434   -0.000   -0.001   12.989   12.874   12.869   12.851   12.930   12.175   12.055   12.041   12.953   -0.034
  2991548     19.456812   38.155434   70.889503   9.9224834     -1.000  -1.000  -1.000   -1.000   -1.000    0.000    0.014    9.755    9.339   -1.000   -1.000   -1.000    8.348    8.166    8.091    9.319    0.266
  2991562     19.457111   38.152599   70.888557   9.9180603   5607.000   3.749   0.313    4.128    1.522    0.001    0.008   12.688   12.157   12.025   11.943   12.260   11.170   10.923   10.852   12.273    0.381
  2991603     19.45767    38.170769   70.908035   9.9203806   5175.000   3.714   0.592    3.756    2.465   -0.045   -0.009   12.368   11.650   11.431   11.335   12.161   10.433   10.009    9.909   11.752    0.569
  2991822     19.460855   38.190651   70.943253   9.8958521   3820.000   3.582   2.618    1.266   46.593   -0.004   -0.005   11.184    9.550    8.666    8.181   10.703    6.674    5.809    5.551    9.405    1.485
  2992393     19.468796   38.110981   70.914139   9.7762718   6183.000   3.791   0.385    4.232    1.361   -0.009    0.001   12.698   12.356   12.297   12.222   12.561   11.451   11.231   11.163   12.476    0.192
  2992614     19.471527   38.18906    70.999588   9.7829113   4232.000   3.627   2.286    1.776   25.901   -0.003    0.004   11.946   10.705   10.230    9.904   11.609    8.641    7.929    7.766   10.759    1.092
  2992815     19.474859   38.188549   71.017189   9.7476788     -1.000  -1.000  -1.000   -1.000   -1.000    0.001    0.005   13.508   12.459   12.052   -1.000   -1.000    9.655    8.889    8.645   12.489    0.899
  2992956     19.476984   38.142651   70.987228   9.7045097   5476.000   3.738   0.745    3.713    2.624    0.014    0.049   10.763   10.206   10.077   10.016   10.530    9.218    8.864    8.820   10.333    0.408
  2992960     19.477051   38.13802    70.983398   9.7017221   5474.000   3.738   0.878    3.596    3.060    0.013    0.051   11.105   10.509   10.363   10.292   10.891    9.430    9.111    9.025   10.632    0.447
  2993038     19.478203   38.102249   70.957329   9.6733694   5619.000   3.750   0.342    4.106    1.567    0.014    0.038   12.870   12.359   12.206   12.144   12.688   11.292   10.954   10.891   12.454    0.361
  2993589     19.486404   38.13089    71.02784    9.6001778   6895.000   3.839   0.612    4.224    1.421   -0.001    0.002   13.395   13.174   13.124   13.118   13.316   12.423   12.262   12.250   13.276    0.071
  2993897     19.490431   38.101299   71.023071   9.5444031   6187.000   3.791   0.481    4.148    1.517   -0.007   -0.014   12.628   12.298   12.182   12.156   12.554   11.353   11.121   11.044   12.372    0.180
  2994256     19.49572    38.109241   71.059113   9.4924574   4203.000   3.624   2.041    2.004   19.816    0.016    0.003   13.188   11.826   11.304   10.978   12.841    9.654    8.958    8.737   11.878    1.212
  2994398     19.497614   38.156521   71.112099   9.4941626   4472.000   3.651   2.084    2.071   18.379    0.006   -0.003   13.936   12.726   12.315   12.007   13.568   10.773   10.086    9.914   12.820    1.060
  2994452     19.498333   38.148628   71.10891    9.4830122   6326.000   3.801   0.535    4.138    1.545   -0.002   -0.005   12.317   12.020   11.950   11.914   12.186   11.170   10.974   10.914   12.119    0.147
  2994548     19.499969   38.101891   71.075706   9.4444742   5815.000   3.765   0.345    4.162    1.468   -0.003    0.002   12.711   12.308   12.183   12.100   12.567   11.217   10.891   10.810   12.395    0.254
  2994785     19.503527   38.143261   71.132454   9.4260588   4038.000   3.606   2.083    1.892   22.521   -0.004    0.000   14.279   12.808   12.069   11.617   13.882   10.207    9.400    9.172   12.727    1.322
  2995101     19.508081   38.127941   71.143578   9.3712692   6561.000   3.817   0.563    4.178    1.483   -0.001   -0.012   13.009   12.743   12.670   12.658   12.901   11.880   11.689   11.615   12.832    0.117
  2995460     19.513031   38.15871    71.198418   9.3334656   5941.000   3.774   0.569    3.999    1.821   -1.000    0.010   11.696   11.266   11.156   11.132   11.527   10.368   10.124   10.070   11.371    0.281
  2995525     19.51395    38.194881   71.236023   9.3404264   4851.000   3.686   1.651    2.644    9.492    0.001    0.005   14.146   13.162   12.799   12.580   13.818   11.499   10.913   10.791   13.230    0.835
  2995802     19.517859   38.186878   71.250252   9.295805    4251.000   3.628   1.959    2.104   17.628   -0.008    0.005   12.684   11.343   10.834   10.528   12.353    9.288    8.618    8.391   11.400    1.191
  2995846     19.518373   38.109409   71.183342   9.2548428   6438.000   3.809   0.204    4.476    1.019    0.000   -0.009   11.963   11.702   11.642   11.666   11.900   10.945   10.752   10.698   11.812    0.111
  2995945     19.519815   38.16703    71.243118   9.266201    6732.000   3.828   0.200    4.562    0.927   -0.002    0.005   12.757   12.552   12.502   12.534   12.680   11.865   11.708   11.673   12.650    0.055
  2996015     19.52103    38.142433   71.227661   9.2421618     -1.000  -1.000  -1.000   -1.000   -1.000   -0.001   -0.002   11.554    9.995   -1.000   -1.000   -1.000    6.301    5.485    5.234    9.562    1.409
  2996232     19.524294   38.164101   71.265083   9.2179403   6978.000   3.844   0.672    4.191    1.487    0.012   -0.005   14.249   13.995   13.936   13.917   14.158   13.179   13.025   13.002   14.104    0.105
  2996616     19.529846   38.178741   71.308777   9.166564    4306.000   3.634   2.374    1.721   27.682   -0.007   -0.001   11.889   10.655   10.201    9.896   11.528    8.653    7.977    7.838   10.723    1.084
  2996629     19.530075   38.125549   71.26223    9.1396484   5990.000   3.777   0.366    4.194    1.418   -0.001    0.000   11.923   11.552   11.470   11.432   11.762   10.637   10.423   10.381   11.662    0.221
  2997498     19.542679   38.154831   71.358032   9.0212812   4511.000   3.654   2.463    1.716   27.970    0.000   -0.007   13.761   12.558   12.097   11.806   13.363   10.551    9.868    9.698   12.612    1.053
  2997587     19.543846   38.16774    71.376068   9.0150442   4449.000   3.648   2.096    2.050   18.842   -0.006   -0.001   14.314   13.100   12.626   12.335   13.939   11.106   10.368   10.214   13.147    1.064
  2997613     19.544172   38.184269   71.392715   9.0192747   9820.000   3.992   1.281    4.347    1.513   -0.007   -0.003   13.021   13.188   13.311   13.388   13.076   12.864   12.848   12.833   13.208   -0.317
  2998059     19.550219   38.121349   71.369682   8.926918    4029.000   3.605   1.965    2.005   19.743    0.002   -0.002   13.985   12.473   11.780   11.384   13.616    9.954    9.180    8.946   12.438    1.362
  2998253     19.552763   38.1073     71.37117    8.8938093   6078.000   3.784   0.326    4.255    1.316    0.004   -0.010   10.808   10.491   10.418   10.400   10.715    9.654    9.435    9.396   10.594    0.167
  2998452     19.555374   38.15406    71.427567   8.8882084   4113.000   3.614   2.310    1.701   28.210   -1.000   -1.000   13.633   12.190   11.607   11.238   13.240    9.916    9.135    8.910   12.218    1.293
  2998553     19.557102   38.103519   71.391838   8.846694    3179.000   3.502   3.517    0.034  189.434   -0.006   -0.004   15.367   13.492   11.268   10.006   14.693    7.945    7.032    6.636   12.407    1.725
  2998561     19.557198   38.115551   71.403152   8.8512774   7184.000   3.856   0.976    3.973    1.989    0.002   -0.007   11.610   11.487   11.504   11.518   11.561   10.865   10.701   10.675   11.569   -0.027
  3001695     19.601896   38.169682   71.70076    8.4103489   6705.000   3.826   0.264    4.495    1.006   -0.005   -0.007   13.928   13.672   13.589   13.585   13.830   12.893   12.726   12.723   13.780    0.107
  3001935     19.605364   38.133949   71.688339   8.3574371   4288.000   3.632   1.812    2.264   14.618   -0.024    0.038   14.291   12.993   12.466   12.162   13.977   10.839   10.141    9.951   13.024    1.149
  3002336     19.610289   38.19091    71.766769   8.3330183   7424.000   3.871   1.572    3.515    3.699    0.002    0.003   11.992   11.875   11.834   11.818   11.947   11.115   10.976   10.945   11.953   -0.033
  3002346     19.610394   38.1539     71.73436    8.3145046   6852.000   3.836   0.976    3.886    2.187    0.006    0.006   13.279   13.035   12.951   12.903   13.178   12.147   11.973   11.929   13.141    0.094
  3002379     19.610928   38.139912   71.724884   8.3023558   6581.000   3.818   0.568    4.179    1.483   -0.005    0.007   13.823   13.522   13.466   13.392   13.682   12.637   12.439   12.368   13.633    0.152
  3002477     19.612364   38.100651   71.697983   8.2688818   7105.000   3.852   1.042    3.892    2.195   -0.010   -0.006   11.857   11.708   11.701   11.695   11.791   11.022   10.891   10.855   11.795   -0.001
  3002598     19.613871   38.187      71.783394   8.2939377   8126.000   3.910   1.089    4.119    1.771   -0.002   -0.012   13.010   12.989   13.025   13.063   12.985   12.438   12.387   12.345   13.048   -0.128
  3003224     19.621733   38.107262   71.756622   8.1745319   8103.000   3.909   1.119    4.087    1.843   -0.001   -0.003   12.898   12.869   12.923   12.958   12.861   12.320   12.284   12.285   12.930   -0.121
  3003323     19.622944   38.171501   71.820641   8.1923122   6036.000   3.781   0.678    3.929    2.001   -0.003   -0.003   12.576   12.186   12.058   11.988   12.424   11.214   11.025   10.938   12.267    0.241
  3003327     19.623011   38.17012    71.819786   8.1909599   7282.000   3.862   0.884    4.082    1.743   -1.000   -1.000   13.827   13.620   13.595   13.578   13.726   12.862   12.759   12.702   13.719    0.057
  3003747     19.629072   38.163361   71.847946   8.1247959   7855.000   3.895   1.156    3.989    2.047   -0.000   -0.006   12.498   12.444   12.466   12.497   12.469   11.903   11.775   11.721   12.511   -0.096
  3096567     19.026836   38.26989    68.800926   14.561453   6815.000   3.833   1.065    3.799    2.451    0.003   -0.003   13.764   13.500   13.425   13.419   13.658   12.712   12.566   12.489   13.586    0.115
  3096721     19.030319   38.206181   68.757248   14.498556   4556.000   3.659   1.827    2.355   13.175   -0.000    0.001   13.834   12.786   12.396   12.162   13.523   11.009   10.378   10.259   12.851    0.898
  3097912     19.0602     38.202271   68.898148   14.173871   7883.000   3.897   1.649    3.564    3.587    0.007    0.005    9.286    9.358    9.447    9.522   -1.000    8.970    8.922    8.878    9.398   -0.221
  3097968     19.061796   38.226662   68.928963   14.166373   5738.000   3.759   0.332    4.150    1.486    0.005   -0.003   12.603   12.193   12.038   11.982   12.462   11.169   10.843   10.750   12.259    0.260
  3098263     19.068604   38.244389   68.978821   14.099962   6355.000   3.803   1.182    3.575    3.224   -0.010    0.004   10.549   10.290   10.211   10.202   10.472    9.493    9.307    9.208   10.399    0.109
  3099019     19.08618    38.27496    69.093384   13.922676   5310.000   3.725   1.032    3.407    3.886   -0.012    0.014   11.201   10.621   10.416   10.326   10.999    9.414    9.012    8.923   10.696    0.431
  3099174     19.089861   38.234711   69.073456   13.86676    6249.000   3.796   0.463    4.181    1.457   -0.001   -0.005   12.418   12.111   12.024   12.000   12.316   11.257   11.079   11.016   12.200    0.157
  3099294     19.093307   38.211288   69.068268   13.820153   5422.000   3.734  -0.376    4.690    0.737   -0.011   -0.001   12.367   11.859   11.700   11.639   12.221   10.785   10.454   10.387   11.949    0.358
  3099888     19.107048   38.20414    69.129044   13.669178   6481.000   3.812   0.548    4.170    1.493   -0.009   -0.026   12.222   11.985   11.908   11.907   12.156   11.164   10.967   10.900   12.089    0.087
  3100066     19.111002   38.255669   69.196968   13.647504     -1.000  -1.000  -1.000   -1.000   -1.000   -1.000   -1.000   13.936   13.057   12.734   -1.000   -1.000   14.451   13.773   13.380   13.095    0.729
  3100219     19.1143     38.26149    69.218681   13.614381   5680.000   3.754   0.186    4.262    1.282    0.016    0.032   10.810   11.361   11.241   11.200   -1.000    9.805    9.429    9.356   11.283   -0.702
  3101129     19.135233   38.223209   69.286194   13.373616   4285.000   3.632  -0.639    4.417    0.871   -0.012   -0.047   12.630   11.528   11.063   10.814   12.494    9.705    9.076    8.939   11.551    0.951
  3101646     19.148355   38.271141   69.396271   13.252271   5797.000   3.763   0.070    4.407    1.077   -0.008   -0.004   12.766   12.356   12.214   12.177   12.634   11.384   11.106   11.057   12.432    0.259
  3102108     19.159111   38.280949   69.458992   13.14089    5480.000   3.739  -0.412    4.745    0.692    0.007    0.008   12.306   11.818   11.653   11.608   12.177   10.769   10.444   10.393   11.898    0.339
  3102384     19.165234   38.22884    69.440826   13.053686   5503.000   3.741  -0.422    4.762    0.678    0.018    0.049   11.862   11.359   11.213   11.175   11.723   10.356   10.021    9.967   11.457    0.353
  3102595     19.170389   38.285641   69.519676   13.021881   5867.000   3.768   0.634    3.920    2.013   -0.005    0.010   12.054   11.576   11.445   11.421   11.882   10.603   10.345   10.278   11.679    0.329
  3102749     19.174004   38.248508   69.503075   12.967766   4058.000   3.608  -1.087    4.639    0.580    0.022    0.001   15.578   14.321   13.722   13.412   15.410   12.217   11.608   11.413   14.286    1.108
  3103576     19.191496   38.251869   69.594025   12.781718   7119.000   3.852   0.825    4.091    1.703   -0.001   -0.005   12.204   12.076   12.050   12.089   12.170   11.397   11.230   11.211   12.157   -0.021
  3109435     19.309397   38.284279   70.226501   11.538074   7151.000   3.854   0.709    4.204    1.477    0.001   -0.006   13.943   13.776   13.716   13.727   13.877   13.051   12.858   12.803   13.864    0.017
  3109550     19.311449   38.297871   70.249657   11.522154   5310.000   3.725   0.205    4.129    1.500   -0.005   -0.019   12.728   12.108   11.920   11.852   12.540   10.946   10.551   10.500   12.207    0.470
  3109825     19.316383   38.20657    70.191307   11.430261   3832.000   3.583  -0.895    4.383    0.811   -0.009   -0.013   15.720   14.313   13.534   13.150   15.448   11.875   11.221   11.023   14.185    1.257
  3110486     19.328188   38.283852   70.323845   11.338456   4272.000   3.631   1.710    2.358   13.095   -0.003    0.005   13.527   12.324   11.830   11.536   13.250   10.256    9.537    9.345   12.353    1.053
  3110496     19.3283     38.23436    70.278961   11.315776   6827.000   3.834   0.696    4.130    1.597   -0.005    0.001   13.890   13.673   13.581   13.591   13.817   12.795   12.583   12.545   13.771    0.068
  3110776     19.332735   38.26923    70.334137   11.283883   6216.000   3.794   0.406    4.223    1.379   -0.008    0.004   12.728   12.411   12.302   12.283   12.622   11.525   11.314   11.269   12.486    0.167
  3111172     19.339369   38.2425     70.344284   11.201892   5940.000   3.774   0.482    4.076    1.649   -0.016   -0.010   12.087   11.716   11.583   11.559   11.950   10.749   10.476   10.439   11.788    0.222
  3111383     19.342648   38.29248    70.407295   11.188928   5082.000   3.706   0.984    3.377    4.011   -0.001    0.010   11.906   11.216   10.972   10.856   11.676    9.871    9.377    9.313   11.292    0.540
  3112020     19.35391    38.252209   70.429428   11.052037   5657.000   3.753  -0.069    4.493    0.964    0.019    0.006   11.768   11.331   11.187   11.160   11.631   10.364   10.044   10.012   11.413    0.288
  3112152     19.356195   38.286911   70.473221   11.043021   6035.000   3.781   0.136    4.420    1.072    0.011    0.009   11.936   11.604   11.500   11.485   11.825   10.766   10.503   10.442   11.687    0.182
  3112242     19.358053   38.214809   70.416954   10.99177    ********   4.011   1.185    4.519    1.243   -0.000    0.001   12.516   12.750   12.896   13.031   12.614   12.583   12.599   12.631   12.756   -0.384
  3112645     19.365204   38.221279   70.460533   10.918882   4554.000   3.658   1.424    2.757    8.295   -0.002    0.005   14.597   13.485   13.094   12.847   14.307   11.653   11.018   10.872   13.566    0.962
  3112828     19.368246   38.260288   70.51226    10.903825   4288.000   3.632  -0.535    4.339    0.981    0.004    0.004   15.901   14.758   14.331   14.081   15.745   12.903   12.281   12.166   14.821    0.993
  3112889     19.369205   38.242142   70.50071    10.885704   6128.000   3.787   0.507    4.108    1.594   -0.011   -0.032   11.419   11.125   11.030   11.007   11.316   10.208    9.976    9.925   11.204    0.144
  3113323     19.376715   38.221748   70.521721   10.797281   5077.000   3.706   0.765    3.575    3.124   -0.021   -0.015   13.108   12.438   12.176   12.045   12.888   11.022   10.553   10.464   12.495    0.520
  3113351     19.377201   38.279709   70.577263   10.817674   5338.000   3.727  -0.212    4.510    0.918   -0.018    0.001   12.900   12.320   12.152   12.076   12.749   11.166   10.848   10.744   12.424    0.431
  3113809     19.385138   38.215519   70.560616   10.705444   5278.000   3.722   0.846    3.565    3.173   -0.011   -0.003   12.365   11.781   11.545   11.439   12.171   10.476   10.114   10.015   11.834    0.434
  3113917     19.38715    38.201172   70.558189   10.677822   6537.000   3.815   0.433    4.290    1.286    0.002   -0.002   13.080   12.837   12.746   12.744   13.016   11.987   11.753   11.736   12.942    0.094
  3114424     19.395882   38.261902   70.659927   10.612445     -1.000  -1.000  -1.000   -1.000   -1.000    0.005   -0.009   11.860   10.667   -1.000   -1.000   -1.000    7.967    7.227    7.086   10.359    1.043
  3114729     19.400669   38.262211   70.685646   10.562043   6097.000   3.785   0.455    4.146    1.516    0.025    0.006   12.046   11.730   11.609   11.594   11.951   10.788   10.525   10.505   11.795    0.166
  3114811     19.402128   38.21196    70.647606   10.524332   6270.000   3.797   0.085    4.540    0.936   -0.002   -0.009   13.024   12.735   12.633   12.634   12.935   11.901   11.651   11.640   12.808    0.139
  3115606     19.415031   38.245049   70.746506   10.402891   5692.000   3.755   0.645    3.861    2.165   -0.006   -0.032   12.079   11.657   11.484   11.414   11.964   10.564   10.233   10.153   11.713    0.272
  3115766     19.417524   38.236389   70.751938   10.372736   6506.000   3.813   0.816    3.936    2.017   -0.007   -0.015   12.644   12.386   12.281   12.262   12.567   11.484   11.289   11.211   12.494    0.107
  3116348     19.427275   38.227531   70.796036   10.265976   5458.000   3.737   0.632    3.805    2.320    0.012    0.015   12.822   12.278   12.075   11.986   12.631   11.092   10.730   10.632   12.345    0.395
  3116412     19.42824    38.216591   70.79126    10.250922   5487.000   3.739   0.157    4.227    1.328   -1.000    0.000   14.482   13.885   13.693   13.593   14.262   12.739   12.339   12.298   13.974    0.447
  3117211     19.440176   38.246712   70.88266    10.138679   ********   4.037   1.945    3.995    2.638   -1.000   -1.000   15.397   15.593   15.729   15.806   15.490   15.250   15.330   15.294   15.607   -0.345
  3117510     19.444355   38.28619    70.940941   10.112439   6510.000   3.814   0.857    3.901    2.112   -1.000   -1.000   13.300   13.067   12.930   13.037   13.205   12.329   12.144   12.054   13.167    0.083
  3117511     19.444357   38.286201   70.940956   10.112436   7030.000   3.847   0.961    3.944    2.042    0.042    0.018   13.382   13.185   13.115   13.086   13.343   12.372   12.167   12.061   13.280    0.047
  3118952     19.465639   38.24831    71.021324   9.8716183   6585.000   3.819  -0.018    4.725    0.754    0.001   -0.006   15.246   14.927   14.824   14.815   15.164   14.069   13.884   13.897   15.007    0.169
  3118984     19.466024   38.252449   71.027161   9.8694344   4246.000   3.628   2.197    1.869   23.220    0.002    0.001   13.895   12.532   12.005   11.717   13.544   10.384    9.563    9.413   12.580    1.213
  3119227     19.469709   38.262299   71.056007   9.8351803   5548.000   3.744   0.549    3.904    2.040   -0.005    0.001   11.490   10.983   10.825   10.762   11.326    9.930    9.648    9.567   11.073    0.357
  3119256     19.470011   38.261002   71.056458   9.8314409   6485.000   3.812   0.768    3.973    1.922   -0.003   -0.008   11.155   10.962   10.878   10.876   11.084   10.172    9.980    9.945   11.056    0.043
  3119496     19.473389   38.200329   71.019875   9.7684593   6530.000   3.815   0.640    4.100    1.636   -0.000    0.004   12.789   12.523   12.433   12.420   12.691   11.692   11.518   11.458   12.598    0.117
  3119604     19.475142   38.269279   71.091728   9.7813158   8208.000   3.914   1.208    4.035    1.991   -0.002    0.005   10.612   10.710   10.793   10.878   10.642   10.321   10.275   10.230   10.744   -0.248
  3119825     19.478384   38.279755   71.118774   9.7520399     -1.000  -1.000  -1.000   -1.000   -1.000   -0.004   -0.014   13.118   11.457   -1.000   -1.000   -1.000    9.017    8.306    8.157   10.989    1.511
  3120128     19.48308    38.230179   71.099449   9.6802483   6651.000   3.823   0.834    3.959    1.971    0.002   -0.007   11.238   11.052   10.995   11.002   11.175   10.282   10.112   10.073   11.145    0.037
  3120332     19.486359   38.219028   71.107193   9.6407681   4377.000   3.641   2.286    1.836   24.210   -1.000   -1.000   14.170   12.958   12.472   12.164   13.763   10.913   10.175   10.028   12.995    1.063
  3120357     19.486773   38.236313   71.125061   9.6442833     -1.000  -1.000  -1.000   -1.000   -1.000   -1.000   -1.000   18.240   -1.000    9.440   -1.000   -1.000   14.995   14.564   14.288    9.440   19.090
  3120650     19.491358   38.247532   71.160141   9.6012812   7137.000   3.854   1.044    3.899    2.180   -0.019   -0.015   11.596   11.493   11.465   11.470   11.627   10.714   10.534   10.449   11.569   -0.047
  3120991     19.496519   38.289589   71.226204   9.5663509   9247.000   3.966   1.331    4.179    1.808   -0.003   -0.001   12.646   12.786   12.880   12.959   12.698   12.410   12.371   12.355   12.811   -0.290
  3121024     19.497093   38.203541   71.151688   9.5210743   5930.000   3.773   0.791    3.802    2.360    0.001    0.041   11.522   11.153   11.018   10.962   11.443   10.169    9.916    9.843   11.223    0.219
  3121151     19.499281   38.286018   71.238014   9.5358057   6561.000   3.817  -0.019    4.719    0.759    0.002   -0.004   15.315   15.017   14.904   14.877   15.215   14.121   13.913   13.849   15.084    0.149
  3122184     19.515402   38.299484   71.338188   9.3731928     -1.000  -1.000  -1.000   -1.000   -1.000   -0.002    0.001   14.141   13.044   12.612   -1.000   -1.000   10.416    9.656    9.480   13.071    0.947
  3122188     19.515419   38.24773    71.291664   9.3492765   5116.000   3.709   0.550    3.775    2.403   -0.005   -0.006   11.656   11.039   10.816   10.708   11.455    9.826    9.349    9.237   11.111    0.467
  3122422     19.518681   38.27002    71.329597   9.3253813   6680.000   3.825   0.477    4.289    1.296   -0.005    0.002   12.853   12.623   12.553   12.598   12.810   11.865   11.654   11.611   12.726    0.080
  3122724     19.523558   38.219978   71.31131    9.2513571   4326.000   3.636   1.691    2.399   12.497   -0.001   -0.002   14.726   13.473   12.968   12.676   14.398   11.423   10.695   10.521   13.508    1.103
  3122749     19.523922   38.270828   71.359062   9.2709198   9745.000   3.989   1.634    4.024    2.308   -0.004   -0.005   11.550   11.739   11.856   11.937   11.652   11.442   11.419   11.394   11.753   -0.339
  3122793     19.524775   38.24567    71.341095   9.2504396   4223.000   3.626   2.146    1.909   22.154   -0.007   -0.005   12.314   11.015   10.529   10.224   11.972    8.996    8.240    8.114   11.077    1.150
  3123728     19.539326   38.247501   71.42276    9.0991497   6669.000   3.824   0.586    4.187    1.474   -0.003    0.002   12.697   12.455   12.389   12.399   12.609   11.670   11.525   11.449   12.561    0.092
  3123830     19.540815   38.232262   71.41729    9.0765343   6657.000   3.823   0.536    4.229    1.397   -1.000   -1.000   13.986   13.700   13.608   13.586   13.886   12.830   12.660   12.587   13.779    0.137
  3123864     19.541241   38.27285    71.456078   9.0908566   4357.000   3.639   1.980    2.127   17.185   -1.000   -1.000   13.247   12.058   11.601   11.306   12.916   10.013    9.333    9.164   12.111    1.039
  3124005     19.54332    38.267891   71.463089   9.0668421   ********   4.027   1.962    3.929    2.821   -1.000   -1.000   15.221   15.361   15.498   15.547   15.288   14.997   14.987   15.135   15.388   -0.290
  3124191     19.546349   38.27037    71.482018   9.0363636   5736.000   3.759   0.076    4.383    1.108   -0.003   -0.002   12.296   11.874   11.732   11.698   12.196   10.853   10.544   10.502   11.953    0.271
  3124465     19.550491   38.292252   71.524513   9.0032606   5929.000   3.773   0.767    3.823    2.296    0.018    0.018   10.962   10.629   10.471   10.446   10.891    9.621    9.361    9.308   10.672    0.183
  3124511     19.551392   38.29784    71.534508   8.9964457   5885.000   3.770   0.168    4.343    1.170   -0.025   -0.041   10.952   10.589   10.461   10.453   10.869    9.683    9.420    9.362   10.663    0.213
  3127911     19.601215   38.226292   71.747459   8.4440441   8540.000   3.931   1.633    3.746    2.999    0.002    0.001   10.162   10.300   10.393   10.470   10.239    9.900    9.865    9.839   10.326   -0.288
  3127996     19.602339   38.294682   71.814781   8.4644928   7494.000   3.875   1.143    3.908    2.215   -0.002    0.006   11.559   11.479   11.490   11.532   11.580   10.849   10.743   10.717   11.551   -0.070
  3128585     19.610662   38.213051   71.788605   8.3395672   6798.000   3.832   0.574    4.232    1.399   -0.001   -0.005   13.792   13.537   13.460   13.449   13.700   12.704   12.541   12.476   13.645    0.106
  3128793     19.6138     38.22345    71.815475   8.3118668   4371.000   3.641  -0.648    4.466    0.829   -0.007    0.011   15.534   14.584   14.209   13.973   15.304   12.932   12.310   12.162   14.633    0.800
  3129238     19.620234   38.203011   71.833435   8.2353611   5157.000   3.712  -0.002    4.256    1.252    0.010    0.014   12.867   12.260   12.044   11.942   12.689   11.058   10.653   10.579   12.334    0.457
  3129321     19.621389   38.27956    71.908112   8.2595196   6528.000   3.815   0.606    4.131    1.574    0.005    0.002   13.406   13.104   13.002   12.980   13.313   12.196   12.034   11.955   13.181    0.152
  3129403     19.622717   38.23296    71.874084   8.2237206   4257.000   3.629   1.884    2.181   16.114   -0.001   -0.006   14.744   13.377   12.846   12.504   14.398   11.173   10.458   10.249   13.424    1.217
  3129714     19.626637   38.224758   71.888847   8.1791592   4105.000   3.613   2.197    1.809   24.860   -0.017   -0.007   14.798   13.319   12.656   12.244   14.412   10.817   10.005    9.769   13.297    1.329
  3129722     19.626751   38.23909    71.902245   8.1847563   4294.000   3.633   1.689    2.388   12.653    0.006   -0.002   14.814   13.497   12.990   12.666   14.481   11.371   10.637   10.468   13.548    1.167
  3130324     19.63538    38.27758    71.98513    8.1134634   3935.000   3.595   2.105    1.825   24.330    0.002   -0.007   13.737   12.170   11.489   11.073   13.364    9.695    8.820    8.612   12.159    1.417
  3130335     19.635565   38.227638   71.941757   8.0878763   5007.000   3.700   0.841    3.482    3.507   -0.007    0.002   12.736   12.019   11.733   11.588   12.515   10.679   10.160   10.095   12.071    0.567
  3130425     19.636776   38.262081   71.979218   8.0916452   5236.000   3.719  -0.019    4.297    1.192    0.005   -0.017   12.726   12.118   11.916   11.828   12.556   10.961   10.601   10.490   12.203    0.458
  3130861     19.642721   38.269669   72.019547   8.0336189   5029.000   3.701   0.851    3.480    3.518   -0.004   -0.005   12.556   11.798   11.535   11.405   12.327   10.451    9.984    9.996   11.879    0.608
  3215832     19.018742   38.376293   68.863152   14.69096      -1.000  -1.000  -1.000   -1.000   -1.000   -0.005   -0.009   12.946   11.627   -1.000   -1.000   -1.000    9.229    8.559    8.379   11.276    1.169
  3216069     19.025265   38.366508   68.885109   14.616602   4202.000   3.623   2.030    2.014   19.572    0.002   -0.001   12.037   10.823   10.332   10.024   11.752    8.747    8.009    7.820   10.857    1.065
  3216383     19.033215   38.314388   68.873833   14.510078   4499.000   3.653   2.081    2.084   18.101    0.002   -0.007   14.251   13.169   12.754   12.508   13.913   11.317   10.640   10.525   13.224    0.932
  3216518     19.037033   38.31258    68.890503   14.468093   6617.000   3.821   0.577    4.181    1.482   -0.001    0.007   12.808   12.560   12.501   12.495   12.746   11.778   11.586   11.544   12.667    0.098
  3216575     19.038773   38.30114    68.888039   14.444762   4600.000   3.663   1.574    2.623    9.663   -0.001   -0.008   14.249   13.281   12.899   12.672   13.955   11.551   10.948   10.823   13.330    0.818
  3216626     19.040545   38.342915   68.93618    14.442181     -1.000  -1.000  -1.000   -1.000   -1.000    0.002    0.007   11.896   11.373   -1.000   -1.000   -1.000   10.653   10.459   10.434   11.327    0.373
  3216668     19.041952   38.390629   68.988182   14.445927   4540.000   3.657   1.726    2.449   11.814   -0.002   -0.001   13.410   12.442   12.051   11.811   13.116   10.692   10.074    9.945   12.484    0.818
  3216846     19.046618   38.365021   68.986404   14.385409   7041.000   3.848   1.488    3.485    3.734   -0.003   -0.002   11.584   11.433   11.408   11.405   11.552   10.739   10.595   10.554   11.519    0.002
  3217435     19.061323   38.381481   69.073067   14.233326   4619.000   3.665   1.757    2.449   11.832    0.002   -0.007   14.585   13.506   13.135   12.897   14.267   11.771   11.169   11.051   13.593    0.929
  3217654     19.066538   38.32019    69.040398   14.152609   6336.000   3.802   0.459    4.209    1.411   -0.013   -0.017   12.687   12.393   12.303   12.289   12.605   11.541   11.339   11.250   12.476    0.144
  3217764     19.069492   38.369511   69.101357   14.140498     -1.000  -1.000  -1.000   -1.000   -1.000   -0.009   -0.006   14.413   13.410   13.026   -1.000   -1.000   11.742   11.077   10.917   13.443    0.853
  3218129     19.079725   38.303768   69.089066   14.003824   6012.000   3.779   0.293    4.267    1.294   -0.007   -0.011   11.736   11.381   11.286   11.265   11.612   10.515   10.230   10.179   11.477    0.205
  3218637     19.092134   38.335388   69.179466   13.882883   7185.000   3.856   1.076    3.885    2.231    0.002   -0.004   10.627   10.528   10.555   10.604   10.608    9.930    9.849    9.797   10.604   -0.051
  3218923     19.099979   38.324211   69.207336   13.793918   5875.000   3.769   0.106    4.399    1.093   -0.011   -0.007   12.691   12.305   12.180   12.133   12.581   11.356   11.108   11.042   12.387    0.236
  3219634     19.117149   38.321209   69.288857   13.608007   6042.000   3.781   0.277    4.290    1.258   -0.009   -0.015   11.429   11.070   10.981   10.974   11.303   10.180    9.964    9.881   11.171    0.210
  3219709     19.118673   38.363338   69.335953   13.608769   6167.000   3.790   0.169    4.429    1.066    0.001   -0.014   12.305   11.982   11.897   11.888   12.197   11.121   10.897   10.861   12.077    0.173
  3220105     19.128906   38.322708   69.348244   13.482275     -1.000  -1.000  -1.000   -1.000   -1.000   -0.010    0.002   11.994   11.656   -1.000   -1.000   -1.000   10.892   10.674   10.638   11.655    0.188
  3220719     19.14356    38.329369   69.427017   13.327647   5703.000   3.756   0.327    4.144    1.496    0.001    0.013   11.897   11.436   11.302   11.265   11.734   10.409   10.093   10.015   11.532    0.311
  3220783     19.145416   38.325771   69.432854   13.30626    4589.000   3.662   1.614    2.579   10.163   -0.005   -0.002   14.576   13.469   13.087   12.852   14.269   11.651   11.015   10.896   13.556    0.957
  3220938     19.149506   38.33252    69.459473   13.265155   4956.000   3.695  -0.298    4.440    0.965    0.006    0.005   15.973   15.261   14.955   14.787   15.797   13.744   13.300   13.242   15.297    0.563
  3221040     19.15205    38.363953   69.501549   13.25079      -1.000  -1.000  -1.000   -1.000   -1.000   -0.010   -0.019   12.233   10.283   -1.000   -1.000   -1.000    7.092    6.293    6.044    9.717    1.800
  3221077     19.153275   38.334518   69.48008    13.22554    6769.000   3.831   0.593    4.208    1.442   -0.004   -0.011   13.332   13.108   13.040   13.044   13.294   12.313   12.102   12.063   13.210    0.074
  3221302     19.158113   38.359692   69.527702   13.184037   6208.000   3.793   0.274    4.343    1.188   -0.001    0.005   12.675   12.358   12.260   12.241   12.594   11.519   11.292   11.231   12.442    0.167
  3221372     19.159628   38.354259   69.530159   13.165559   6508.000   3.813   0.372    4.339    1.209    0.001   -1.000   14.137   13.841   13.746   13.719   14.053   13.022   12.772   12.717   13.921    0.146
  3221671     19.166803   38.3573     69.568764   13.089922   6277.000   3.798   0.728    3.951    1.958   -0.002   -0.001    9.098    8.884    8.836    8.798    9.016    8.076    7.841    7.759    8.984    0.064
  3222104     19.177265   38.399231   69.660172   12.995272   8313.000   3.920   1.166    4.099    1.849   -0.001    0.000   12.014   12.076   12.180   12.255   12.037   11.676   11.621   11.596   12.119   -0.212
  3222359     19.183041   38.369438   69.661247   12.921119   5127.000   3.710  -0.206    4.426    1.002    0.005    0.011   12.804   12.191   11.975   11.881   12.641   10.993   10.647   10.551   12.267    0.464
  3222364     19.183207   38.355526   69.649094   12.913565     -1.000  -1.000  -1.000   -1.000   -1.000   -0.002   -0.003   11.533   11.108   -1.000   -1.000   -1.000   10.615   10.519   10.425   11.086    0.275
  3222519     19.187077   38.338871   69.652954   12.865236   3736.000   3.572  -1.237    4.578    0.576   -1.000   -1.000   13.301   11.913   11.134   10.679   13.010    9.308    8.521    8.257   11.780    1.239
  3222610     19.189196   38.374828   69.697128   12.857523   4097.000   3.612  -0.760    4.415    0.829    0.003    0.018   15.656   14.425   13.873   13.542   15.499   12.340   11.679   11.521   14.419    1.081
  3222761     19.192154   38.307938   69.649597   12.798038     -1.000  -1.000  -1.000   -1.000   -1.000    0.004    0.004   14.313   13.323   12.945   -1.000   -1.000   14.832   14.138   13.725   13.356    0.840
  3222854     19.194038   38.345509   69.694099   12.793528   6576.000   3.818   0.539    4.204    1.436   -0.007   -0.007   12.650   12.390   12.334   12.334   12.557   11.608   11.474   11.384   12.500    0.110
  3222984     19.197067   38.324322   69.689583   12.75229    3924.000   3.594   2.362    1.567   32.882   -0.006   -0.014   11.729   10.191    9.508    9.109   11.333    7.682    6.850    6.625   10.171    1.389
  3223000     19.197514   38.395519   69.758179   12.777209   5951.000   3.775   0.250    4.288    1.257    0.009    0.020    9.658    9.330    9.240    9.232    9.554    8.455    8.285    8.156    9.422    0.178
  3223374     19.206778   38.32679    69.740799   12.649517   6213.000   3.793   0.064    4.542    0.931    0.007   -0.000   12.218   11.917   11.836   11.834   12.132   11.105   10.852   10.827   12.009    0.151
  3228257     19.308109   38.37846    70.306549   11.592381   6604.000   3.820   0.322    4.413    1.109    0.000    0.005   13.585   13.335   13.259   13.261   13.497   12.528   12.330   12.294   13.441    0.100
  3228825     19.317661   38.38345    70.360657   11.493236   6377.000   3.805   0.327    4.343    1.196   -0.005    0.007   12.206   11.927   11.866   11.887   12.121   11.124   10.925   10.885   12.028    0.130
  3229451     19.328156   38.369549   70.40242    11.376003   6524.000   3.815   0.020    4.672    0.803   -0.010    0.012   15.155   14.846   14.739   14.708   15.063   13.994   13.781   13.708   14.920    0.160
  3230028     19.337837   38.35117    70.436012   11.265454   8651.000   3.937   1.195    4.158    1.765   -0.007   -0.003   13.542   13.599   13.695   13.763   13.550   13.211   13.180   13.153   13.644   -0.207
  3230050     19.3382     38.306011   70.396454   11.241952   5737.000   3.759   0.595    3.917    2.013    0.023    0.030   10.961   10.498   10.372   10.348   10.794    9.569    9.257    9.189   10.600    0.314
  3230227     19.340839   38.399872   70.496384   11.254885   7972.000   3.902   1.297    3.893    2.339    0.004   -0.003    8.860    8.970    9.079    9.180    8.912    8.586    8.522    8.532    9.002   -0.260
  3231058     19.355413   38.345772   70.523033   11.077074   6602.000   3.820   0.366    4.370    1.168   -0.007    0.006   12.203   11.991   11.941   11.952   12.135   11.259   11.053   11.026   12.090    0.061
  3231341     19.360884   38.34375    70.549904   11.018323   5800.000   3.763   0.141    4.342    1.168    0.000   -0.001   15.375   14.865   14.665   14.574   15.205   13.762   13.445   13.371   14.925    0.361
  3231406     19.362148   38.3148     70.530045   10.992256   7801.000   3.892   1.404    3.758    2.763    0.009    0.003   10.375   10.410   10.468   10.530   10.390    9.910    9.823    9.810   10.458   -0.185
  3231862     19.371368   38.333641   70.59581    10.903043   4219.000   3.625   2.065    1.987   20.204   -1.000    0.004   14.143   12.853   12.343   12.017   13.832   10.669    9.887    9.718   12.894    1.140
  3231985     19.373714   38.388039   70.657921   10.902184   8763.000   3.943   1.556    3.869    2.608    0.000    0.002    9.116    9.325    9.490    9.590   -1.000    9.022    9.032    9.016    9.337   -0.359
  3232231     19.378714   38.380192   70.677086   10.845962   6301.000   3.799   0.443    4.214    1.400    0.002    0.009   12.242   11.943   11.853   11.861   12.190   11.070   10.862   10.821   12.028    0.150
  3232508     19.384047   38.382454   70.707306   10.790663     -1.000  -1.000  -1.000   -1.000   -1.000   -1.000   -1.000   13.458   13.126   13.071   -1.000   -1.000   16.349   15.497   14.606   13.187    0.182
  3232697     19.387817   38.343361   70.691528   10.733626   5801.000   3.764   0.128    4.355    1.149   -0.004   -0.040   12.249   11.844   11.715   11.678   12.132   10.817   10.515   10.484   11.929    0.256
  3232795     19.389648   38.314533   70.674904   10.701551     -1.000  -1.000  -1.000   -1.000   -1.000   -0.002   -0.008   11.279    9.647   -1.000   -1.000   -1.000    6.704    5.900    5.731    9.189    1.482
  3233234     19.397572   38.382591   70.778976   10.648089   5377.000   3.731  -0.109    4.431    1.018    0.004   -0.007   12.896   12.332   12.157   12.095   12.728   11.191   10.833   10.765   12.425    0.414
  3233498     19.4025     38.310539   70.739433   10.564173   4076.000   3.610   1.454    2.529   10.719   -0.002   -0.003   14.487   13.102   12.448   12.062   14.170   10.666    9.923    9.724   13.062    1.236
  3233587     19.404379   38.355999   70.790848   10.564543   5845.000   3.767   0.572    3.969    1.888    0.000    0.012   12.629   12.211   11.992   11.961   12.516   11.163   10.884   10.846   12.231    0.268
  3233816     19.408464   38.344559   70.802147   10.516391   5562.000   3.745  -0.222    4.602    0.836    0.002    0.005   12.774   12.290   12.133   12.089   12.666   11.237   10.887   10.840   12.375    0.334
  3233908     19.409975   38.38802    70.84977    10.519802   6004.000   3.778   0.025    4.515    0.953   -0.002   -0.000   12.103   11.742   11.650   11.627   12.007   10.858   10.606   10.557   11.842    0.212
  3233956     19.410852   38.333771   70.805023   10.486428   5986.000   3.777   0.060    4.477    0.998    0.025   -0.007   12.257   11.890   11.787   11.770   12.150   10.974   10.739   10.689   11.983    0.217
  3234324     19.41782    38.35994    70.865959   10.424689   4303.000   3.634   1.928    2.156   16.603   -0.005   -0.001   12.901   11.679   11.227   10.933   12.582    9.647    8.939    8.769   11.745    1.072
  3234340     19.418177   38.334309   70.844528   10.409516   4007.000   3.603   1.961    1.999   19.870   -0.005   -0.010   12.307   10.842   10.134    9.713   11.946    8.266    7.472    7.225   10.783    1.316
  3234751     19.425695   38.385052   70.930817   10.353007   6583.000   3.818   0.542    4.203    1.438    0.004    0.004   11.366   11.145   11.113   11.126   11.296   10.384   10.236   10.191   11.248    0.071
  3235755     19.441738   38.315441   70.953438   10.153096   5060.000   3.704   0.427    3.864    2.132    0.004   -0.000   12.701   12.001   11.772   11.647   12.504   10.673   10.269   10.159   12.090    0.549
  3236159     19.448364   38.301891   70.97673    10.077341   3915.000   3.593   2.609    1.319   43.900    0.002   -0.001   15.074   13.601   12.772   12.278   14.668   10.798    9.913    9.701   13.453    1.323
  3236382     19.45179    38.34383    71.033195   10.060208   6601.000   3.820   0.606    4.151    1.539    0.016   -0.003    9.874    9.699    9.680    9.714    9.823    9.002    8.792    8.769    9.791    0.026
  3237869     19.476917   38.366058   71.188881   9.8065691   6684.000   3.825   0.810    3.990    1.898   -0.009    0.011   13.557   13.285   13.193   13.154   13.460   12.406   12.246   12.183   13.361    0.122
  3238211     19.483149   38.389359   71.24369    9.7518368   5969.000   3.776   0.354    4.198    1.409   -0.008   -0.014   11.532   11.168   11.066   11.048   11.402   10.231    9.992    9.933   11.262    0.214
  3238245     19.483643   38.319538   71.183266   9.7149458   7111.000   3.852   0.779    4.130    1.619    0.015   -0.005   13.678   13.483   13.436   13.415   13.603   12.711   12.548   12.510   13.579    0.045
  3238280     19.484194   38.356609   71.219757   9.7260027   6694.000   3.826   0.467    4.302    1.276    0.002    0.007   14.148   13.875   13.788   13.767   14.046   13.026   12.836   12.756   13.955    0.123
  3238528     19.488184   38.393429   71.274666   9.7009525   6607.000   3.820   0.222    4.508    0.987    0.002    0.002   14.030   13.751   13.686   13.690   13.950   12.935   12.730   12.704   13.849    0.129
  3238595     19.489147   38.319698   71.213295   9.6573153   6605.000   3.820   0.395    4.344    1.206   -1.000   -1.000   14.164   13.863   13.794   13.764   14.099   13.009   12.794   12.733   13.964    0.151
  3238801     19.492405   38.33334    71.243309   9.6293974   5948.000   3.774   0.339    4.206    1.394   -0.033   -0.050   12.111   11.737   11.611   11.580   12.048   10.743   10.464   10.388   11.815    0.224
  3239209     19.498613   38.35545    71.297035   9.5744638   6742.000   3.829   0.398    4.380    1.162   -0.005    0.004   13.073   12.865   12.804   12.820   13.016   12.102   11.913   11.848   12.963    0.059
  3239508     19.503601   38.321171   71.293274   9.5066137   8008.000   3.904   1.310    3.892    2.352    0.004    0.004   13.549   13.497   13.495   13.506   13.532   12.853   12.720   12.679   13.562   -0.097
  3239926     19.510183   38.31073    71.319786   9.4329462   6097.000   3.785   0.439    4.160    1.489   -0.006   -0.003   11.782   11.445   11.350   11.335   11.663   10.507   10.310   10.249   11.536    0.188
  3239945     19.510563   38.34539    71.353096   9.4448519   4781.000   3.680  -0.333    4.396    0.995    0.014    0.044   14.785   13.927   13.648   13.505   14.640   12.445   11.974   11.832   14.023    0.708
  3239965     19.51088    38.399586   71.403679   9.4663343     -1.000  -1.000  -1.000   -1.000   -1.000   -0.003    0.000   14.139   13.050   12.622   -1.000   -1.000   10.624    9.930    9.742   13.077    0.939
  3240004     19.51157    38.374619   71.384941   9.4476948   5169.000   3.713   0.421    3.904    2.028   -0.004    0.007   12.983   12.329   12.109   12.005   12.780   11.034   10.585   10.500   12.413    0.504
  3240231     19.515558   38.31205    71.350357   9.3773232   7093.000   3.851   0.780    4.124    1.629   -0.002    0.002   12.953   12.770   12.752   12.759   12.929   12.054   11.904   11.875   12.864    0.034
  3240316     19.517101   38.306831   71.354095   9.3587942   6764.000   3.830   0.646    4.158    1.535   -0.002   -0.000   12.834   12.594   12.553   12.566   12.788   11.775   11.653   11.621   12.700    0.090
  3240406     19.518421   38.39397    71.439796   9.3849564   7792.000   3.892   1.023    4.091    1.785    0.005    0.008   11.161   11.165   11.219   11.311   11.195   10.673   10.599   10.567   11.219   -0.153
  3240411     19.518536   38.328259   71.381241   9.3536234     -1.000  -1.000  -1.000   -1.000   -1.000   -0.007   -0.009   10.075   10.143   -1.000   -1.000   -1.000   10.549   10.622   10.683   10.241   -0.218
  3240550     19.520962   38.326488   71.392937   9.3274422   6568.000   3.817   0.512    4.226    1.396   -0.006    0.001   12.380   12.139   12.073   12.080   12.373   11.375   11.119   11.086   12.245    0.091
  3240617     19.522261   38.31982    71.394043   9.3108044   ********   4.025   1.908    3.966    2.675   -1.000   -1.000   16.517   16.701   16.700   16.813   16.620   16.355   16.437   17.025   16.712   -0.333
  3240623     19.522385   38.312778   71.38839    9.3062658   5545.000   3.744  -0.157    4.536    0.906    0.026    0.023   12.407   11.926   11.760   11.719   12.300   10.862   10.525   10.489   12.003    0.331
  3240635     19.522503   38.372231   71.442543   9.3323488   5368.000   3.730  -0.570    4.845    0.601   -0.013    0.000   12.766   12.240   12.066   12.005   12.627   11.156   10.801   10.757   12.323    0.376
  3240693     19.523472   38.368912   71.444862   9.3207054   6600.000   3.820   0.002    4.711    0.768    0.005    0.000   14.812   14.502   14.418   14.442   14.732   13.720   13.462   13.486   14.594    0.160
  3240793     19.525518   38.35014    71.439178   9.290699    6584.000   3.818   0.310    4.419    1.100   -0.029    0.026   14.017   13.741   13.656   13.624   13.928   12.913   12.689   12.707   13.823    0.126
  3240967     19.528395   38.392738   71.493271   9.2802563   7162.000   3.855   0.822    4.106    1.676    0.011    0.003   13.883   13.670   13.643   13.618   13.809   12.926   12.765   12.698   13.771    0.063
  3241299     19.533709   38.346329   71.48069    9.2033978   6284.000   3.798   0.864    3.834    2.285    0.015    0.008    9.391    9.172    9.108    9.108    9.310    8.343    8.172    8.119    9.273    0.069
  3241509     19.537785   38.373562   71.527557   9.1734104   4137.000   3.617   2.045    1.972   20.544   -0.000   -0.009   14.202   12.820   12.251   11.886   13.905   10.526    9.733    9.538   12.842    1.232
  3241517     19.537889   38.313129   71.473824   9.1444378   6509.000   3.814   0.271    4.433    1.077    0.011   -0.007   13.497   13.217   13.147   13.150   13.399   12.398   12.180   12.130   13.311    0.130
  3241544     19.538364   38.383091   71.539299   9.1717691   4101.000   3.613   2.361    1.646   30.076   -0.001   -0.004   11.547   10.167    9.635    9.283   11.198    7.889    7.116    6.923   10.217    1.230
  3241581     19.539013   38.34174    71.505707   9.1459284   5609.000   3.749   0.072    4.345    1.153    0.020   -0.009   10.577   10.096    9.976    9.952   10.423    9.101    8.789    8.711   10.207    0.331
  3241844     19.543482   38.339401   71.528206   9.0981941   4278.000   3.631   2.124    1.953   21.049   -0.015    0.008   14.555   13.275   12.727   12.378   14.257   11.044   10.323   10.114   13.285    1.130
  3241860     19.543758   38.311821   71.504959   9.0825605   4123.000   3.615   1.984    2.026   19.278   -0.005   -0.004   11.948   10.607   10.076    9.754   11.666    8.400    7.727    7.511   10.646    1.191
  3244909     19.592083   38.350101   71.807014   8.5970802   3928.000   3.594   1.815    2.109   17.487   -0.004    0.003   13.966   12.455   11.674   11.210   13.628    9.753    8.939    8.686   12.353    1.361
  3245420     19.599615   38.305882   71.809547   8.4980564   7873.000   3.896   1.532    3.664    3.141    0.002   -0.006   10.491   10.514   10.568   10.617   10.518    9.930    9.885    9.875   10.564   -0.172
  3245446     19.600119   38.386471   71.884308   8.5306683   5877.000   3.769   0.080    4.423    1.060    0.001    0.001   12.793   12.387   12.261   12.226   12.679   11.381   11.124   11.064   12.474    0.257
  3245451     19.600136   38.317749   71.823051   8.4982252   8051.000   3.906   1.199    4.001    2.048   -0.004   -0.005   11.959   11.951   12.012   12.068   11.991   11.400   11.367   11.336   12.009   -0.142
  3245774     19.604908   38.399471   71.922661   8.4870529   6577.000   3.818   0.411    4.322    1.239    0.007    0.007   12.097   11.864   11.797   11.834   12.047   11.103   10.907   10.893   11.968    0.083
  3245818     19.605524   38.353329   71.884926   8.4589758   4225.000   3.626   2.097    1.958   20.913   -0.015   -0.001   13.801   12.417   11.883   11.571   13.478   10.192    9.438    9.256   12.466    1.234
  3246333     19.613523   38.36927    71.943916   8.3834667   6534.000   3.815   0.581    4.155    1.526   -0.004    0.014   12.965   12.695   12.619   12.591   12.881   11.807   11.601   11.550   12.781    0.120
  3246460     19.615734   38.38382    71.969269   8.367404    8972.000   3.953   1.490    3.977    2.305    0.005   -0.001    6.363    6.738    7.103    7.319   -1.000    6.708    6.818    6.847    6.721   -0.525
  3246514     19.61693    38.388489   71.980133   8.3571987   6606.000   3.820   0.665    4.099    1.645   -0.001    0.006   12.586   12.322   12.250   12.244   12.742   11.477   11.263   11.231   12.432    0.115
  3246656     19.619396   38.346691   71.956718   8.3118992   3929.000   3.594   2.443    1.489   36.009   -0.010   -0.004   12.561   10.993   10.237    9.780   12.178    8.423    7.767    7.200   10.926    1.419
  3246916     19.623569   38.300419   71.938942   8.2467642   6974.000   3.843   0.651    4.209    1.452   -0.001    0.004   12.104   11.945   11.915   11.946   12.063   11.257   11.098   11.051   12.033    0.009
  3247139     19.626978   38.381989   72.030731   8.2499847   5879.000   3.769   0.145    4.364    1.141   -0.005   -0.022   12.243   11.852   11.727   11.700   12.134   10.855   10.593   10.510   11.935    0.242
  3247196     19.627867   38.315781   71.976784   8.2094603   6553.000   3.816   0.544    4.193    1.455   -1.000   -1.000   13.707   13.407   13.311   13.282   13.627   12.470   12.284   12.240   13.488    0.151
  3247268     19.628901   38.35545    72.017914   8.217515    5915.000   3.772   0.098    4.419    1.068    0.002    0.006   15.101   14.614   14.453   14.374   14.972   13.493   13.243   13.102   14.696    0.338
  3247396     19.630726   38.383461   72.053101   8.2118702   6142.000   3.788   0.272    4.325    1.210    0.007    0.004   13.024   12.677   12.566   12.534   12.933   11.723   11.471   11.436   12.759    0.198
  3248236     19.642899   38.330761   72.074837   8.0608168   6671.000   3.824   0.515    4.251    1.358   -0.011   -0.008   14.214   13.914   13.816   13.773   14.099   13.063   12.891   12.842   13.993    0.151
  3248250     19.643074   38.306519   72.054283   8.0474844   5525.000   3.742   0.121    4.271    1.257    0.013   -0.010   12.676   12.165   12.001   11.934   12.512   11.077   10.746   10.695   12.252    0.362
  3248627     19.648415   38.351131   72.124092   8.0134106   4660.000   3.668   1.906    2.317   13.801   -0.003    0.002   13.341   12.280   11.892   11.635   13.000   10.406    9.836    9.696   12.350    0.911
  3249287     19.657927   38.387402   72.210114   7.9323258   4167.000   3.620   2.226    1.807   24.938   -0.007   -0.005   13.640   12.282   11.710   11.358   13.292    9.961    9.160    8.968   12.295    1.207
  3323867     19.037636   38.46257    69.035652   14.520984   4157.000   3.619   2.453    1.581   32.529    0.004   -0.000   12.602   11.217   10.693   10.382   12.223    9.105    8.343    8.134   11.274    1.235
  3323887     19.038265   38.400902   68.980179   14.489789   5722.000   3.758  -0.356    4.778    0.677    0.006   -0.013   14.196   13.699   13.563   13.526   14.043   12.710   12.391   12.336   13.803    0.347
  3324261     19.048363   38.483479   69.107048   14.413643   3926.000   3.594   2.048    1.877   22.892    0.005   -0.010   10.224    8.772    8.109    7.723    9.864    6.344    5.508    5.304    8.743    1.302
  3324342     19.05081    38.411381   69.050545   14.358599   4271.000   3.631   1.766    2.303   13.974   -0.001   -0.005   14.738   13.571   13.103   12.795   14.426   11.523   10.820   10.657   13.610    1.018
  3324486     19.054735   38.481258   69.135666   14.344086   4571.000   3.660   2.177    2.018   19.585   -0.001    0.002   11.594   10.609   10.236   10.018   11.280    8.881    8.289    8.112   10.669    0.835
  3325240     19.074654   38.487282   69.237694   14.132068   6356.000   3.803   1.009    3.727    2.641    0.005    0.024   11.768   11.503   11.411   11.375   11.693   10.622   10.364   10.326   11.576    0.116
  3325619     19.084175   38.48925    69.285789   14.03045    3331.000   3.523   3.206    0.440  120.622    0.002    0.003   14.099   12.622   11.601   11.043   13.674    9.582    8.739    8.462   12.331    1.327
  3325807     19.088963   38.473705   69.294418   13.972731     -1.000  -1.000  -1.000   -1.000   -1.000   -1.000   -1.000   14.166   13.433   13.182   -1.000   -1.000   13.774   13.442   13.327   13.477    0.583
  3325851     19.090084   38.417782   69.247131   13.938162   5915.000   3.772   0.334    4.201    1.402   -0.007   -0.019   12.763   12.311   12.195   12.165   12.603   11.367   11.077   11.028   12.418    0.302
  3326304     19.10194    38.43034    69.316879   13.815761   8716.000   3.940   1.719    3.713    3.181    0.001   -0.002    9.840   10.011   10.177   10.230    9.916    9.718    9.727    9.688   10.032   -0.321
  3326396     19.104401   38.41946    69.31868    13.784915   6184.000   3.791   0.425    4.197    1.424   -0.005   -0.009   12.435   12.113   12.031   11.989   12.345   11.253   11.026   10.965   12.210    0.172
  3327068     19.121454   38.41856    69.401543   13.601361   4875.000   3.688  -0.352    4.452    0.937    0.010   -0.006   15.606   14.887   14.580   14.430   15.433   13.384   12.894   12.788   14.924    0.569
  3327681     19.136797   38.483978   69.538574   13.463471   6497.000   3.813   1.107    3.679    2.830    0.001    0.007   11.428   11.175   11.101   11.090   11.350   10.381   10.170   10.121   11.283    0.104
  3327711     19.137455   38.435291   69.496132   13.436521   8708.000   3.940   1.348    4.038    2.079   -0.005   -0.008   13.776   13.861   13.981   14.035   13.802   13.439   13.400   13.439   13.899   -0.235
  3327769     19.139126   38.41264    69.483139   13.409341   6373.000   3.804   0.417    4.258    1.328   -0.002   -0.009   11.155   10.901   10.845   10.857   11.067   10.121    9.939    9.904   11.009    0.105
  3328295     19.152973   38.405548   69.545097   13.257976   6366.000   3.804   0.341    4.326    1.220   -0.009    0.003   11.730   11.481   11.400   11.414   11.654   10.679   10.478   10.446   11.587    0.099
  3328306     19.153252   38.44532    69.583733   13.271342   4393.000   3.643   1.864    2.254   14.799   -0.001    0.007   13.445   12.258   11.823   11.563   13.120   10.356    9.670    9.496   12.327    1.037
  3328483     19.157478   38.488239   69.64489    13.243745   3337.000   3.523   3.072    0.579  103.050    0.020    0.026   15.352   13.914   12.731   12.111   14.969   10.772   10.156    9.925   13.491    1.288
  3329084     19.171574   38.437538   69.667557   13.072024   4205.000   3.624   1.669    2.371   12.896   -0.002   -0.006   14.805   13.484   12.973   12.656   14.485   11.382   10.630   10.430   13.533    1.172
  3329136     19.172831   38.479252   69.712822   13.075803   5656.000   3.753   0.365    4.096    1.589   -0.007    0.006   11.669   11.214   11.064   11.021   11.519   10.211    9.910    9.842   11.296    0.305
  3329196     19.174261   38.481339   69.721901   13.061378   4950.000   3.695   1.130    3.196    5.007    0.009   -0.035   11.070   10.346   10.093    9.962   10.843    8.981    8.499    8.477   10.425    0.574
  3329253     19.175472   38.417782   69.668549   13.022126   6159.000   3.790   0.020    4.566    0.901   -0.004    0.004   12.688   12.341   12.255   12.254   12.569   11.521   11.262   11.230   12.442    0.197
  3329432     19.179794   38.496941   69.764076   13.008701   4628.000   3.665   1.792    2.418   12.266    0.002   -0.006   13.856   12.879   12.494   12.264   13.542   11.099   10.480   10.356   12.928    0.827
  3329584     19.183323   38.4828     69.768486   12.965144   6974.000   3.843   1.589    3.379    4.276   -0.004   -0.001   12.587   12.383   12.317   12.302   12.520   11.590   11.426   11.381   12.480    0.054
  3329724     19.186464   38.447021   69.750801   12.916714   6640.000   3.822   0.689    4.086    1.674    0.002    0.008   12.774   12.521   12.494   12.440   12.703   11.752   11.577   11.519   12.631    0.103
  3330180     19.196888   38.4972     69.849831   12.826259     -1.000  -1.000  -1.000   -1.000   -1.000    0.001   -0.003   14.153   12.928   12.436   -1.000   -1.000   10.681    9.951    9.779   12.952    1.075
  3330359     19.201149   38.40583    69.786064   12.742669   5915.000   3.772   0.356    4.181    1.438    0.007   -0.002   12.221   11.802   11.692   11.661   12.071   10.882   10.618   10.554   11.905    0.270
  3330368     19.201279   38.47599    69.852089   12.770565     -1.000  -1.000  -1.000   -1.000   -1.000   -1.000   -1.000   13.495   12.811   12.586   -1.000   -1.000   12.712   12.513   12.424   12.859    0.534
  3330594     19.206064   38.495907   69.894684   12.727817     -1.000  -1.000  -1.000   -1.000   -1.000   -0.002   -0.012   14.120   13.185   12.835   -1.000   -1.000   10.548    9.798    9.595   13.221    0.785
  3330643     19.207113   38.40694    69.817116   12.67943    5509.000   3.741  -0.116    4.485    0.962    0.013    0.025   12.872   12.344   12.186   12.133   12.716   11.246   10.974   10.890   12.440    0.378
  3330688     19.207911   38.4585     69.869141   12.692481   6130.000   3.787   0.872    3.786    2.424    0.003    0.005   11.144   10.814   10.711   10.692   11.029    9.929    9.756    9.675   10.897    0.180
  3331147     19.218821   38.459541   69.925095   12.576545   7024.000   3.847   1.406    3.553    3.413    0.004    0.006   10.083    9.973    9.977    9.993   10.063    9.317    9.160    9.089   10.052   -0.040
  3331382     19.223787   38.483971   69.972893   12.533858   4090.000   3.612   2.144    1.855   23.548    0.000   -0.004   14.152   12.711   12.099   11.715   13.772   10.387    9.537    9.355   12.717    1.292
  3331599     19.228426   38.498211   70.009575   12.490425   5669.000   3.754   0.532    3.954    1.916    0.006    0.050   12.267   11.795   11.637   11.578   12.103   10.760   10.426   10.358   11.876    0.322
  3335179     19.301905   38.485458   70.37307    11.704281   6810.000   3.833   1.160    3.714    2.737    0.001    0.013   11.872   11.679   11.617   11.611   11.817   10.871   10.696   10.679   11.774    0.043
  3335352     19.30529    38.456848   70.364182   11.656067   6323.000   3.801   0.492    4.176    1.471    0.007   -0.040   11.892   11.620   11.556   11.550   11.800   10.769   10.554   10.522   11.716    0.122
  3336476     19.325209   38.427269   70.440155   11.432241   8245.000   3.916   1.207    4.045    1.972   -0.006   -0.015   12.335   12.368   12.450   12.510   12.356   11.926   11.853   11.837   12.417   -0.182
  3337002     19.334515   38.411388   70.473976   11.326835   7200.000   3.857   1.401    3.604    3.232   -0.004   -0.007   10.852   10.757   10.767   10.770   10.809   10.112    9.996    9.946   10.832   -0.054
  3337055     19.335484   38.42627    70.492691   11.323051   5784.000   3.762   0.035    4.437    1.039    0.005    0.009   12.327   11.932   11.807   11.760   12.183   11.005   10.689   10.635   12.017    0.246
  3337182     19.337896   38.456081   70.532646   11.310468   6543.000   3.816   0.456    4.270    1.318   -0.007   -0.009   13.027   12.775   12.706   12.700   12.926   11.971   11.762   11.701   12.883    0.102
  3337621     19.34581    38.461121   70.578545   11.228991   6445.000   3.809   0.240    4.444    1.060   -0.007   -0.012   12.176   11.921   11.857   11.889   12.081   11.188   10.984   10.961   12.030    0.105
  3337693     19.346931   38.414558   70.541687   11.196829   5963.000   3.775  -0.131    4.649    0.807   -0.002   -0.019   12.639   12.273   12.164   12.153   12.519   11.406   11.124   11.057   12.361    0.217
  3337709     19.347273   38.432178   70.559639   11.200907   5360.000   3.729   0.651    3.760    2.459    0.000    0.011   12.388   11.790   11.620   11.537   12.170   10.619   10.250   10.175   11.897    0.448
  3338777     19.367538   38.416012   70.651024   10.979697   5900.000   3.771   0.521    4.030    1.747   -0.000   -0.006   10.729   10.364   10.256   10.238   10.586    9.410    9.163    9.117   10.453    0.215
  3339175     19.375477   38.41592    70.692696   10.895863   6901.000   3.839   0.693    4.153    1.557   -1.000   -1.000   13.787   13.548   13.509   13.534   13.719   12.737   12.605   12.548   13.654    0.089
  3339186     19.375662   38.415829   70.693588   10.893867   6246.000   3.796   0.434    4.206    1.411    0.007    0.005   11.876   11.586   11.492   11.499   11.795   10.699   10.471   10.426   11.665    0.141
  3339331     19.378469   38.41547    70.708054   10.864069   4127.000   3.616   2.163    1.852   23.650   -0.006    0.003   14.385   13.001   12.412   12.058   14.059   10.680    9.862    9.664   13.009    1.234
  3340010     19.391798   38.498138   70.853905   10.760036   5092.000   3.707   0.868    3.486    3.496    0.012    0.013   12.853   12.061   11.819   11.687   12.617   10.727   10.257   10.179   12.167    0.643
  3340139     19.394398   38.45554    70.828735   10.713833     -1.000  -1.000  -1.000   -1.000   -1.000    0.014   -0.001   11.724   11.442   -1.000   -1.000   -1.000   10.316   10.127   10.108   11.455    0.132
  3340360     19.3986     38.499729   70.891296   10.689139   7299.000   3.863   0.720    4.234    1.435    0.003   -0.003   13.930   13.759   13.717   13.743   13.862   13.095   12.897   12.880   13.849    0.021
  3340374     19.398794   38.403439   70.804474   10.644446   5638.000   3.751   0.047    4.378    1.109   -0.016    0.015   12.873   12.404   12.253   12.203   12.720   11.329   11.019   10.974   12.489    0.319
  3340530     19.4016     38.458649   70.869705   10.639344   5643.000   3.752   0.148    4.286    1.243    0.002   -0.015   12.415   11.946   11.789   11.756   12.260   10.930   10.589   10.522   12.027    0.319
  3340584     19.402569   38.481941   70.89608    10.639472   4596.000   3.662   2.024    2.177   16.252    0.004    0.002   12.265   11.205   10.825   10.598   11.940    9.432    8.811    8.669   11.281    0.910
  3340593     19.402712   38.453758   70.87114    10.625475   5515.000   3.742   0.043    4.339    1.154    0.001    0.024   12.832   12.294   12.124   12.083   12.663   11.234   10.896   10.846   12.384    0.388
  3340951     19.408915   38.443581   70.89476    10.555669   6018.000   3.779  -0.035    4.576    0.885    0.005    0.007   12.749   12.378   12.281   12.269   12.636   11.476   11.210   11.194   12.477    0.222
  3341457     19.418274   38.46233    70.961586   10.46554    7552.000   3.878   1.302    3.784    2.620   -0.004   -0.001   13.929   13.789   13.768   13.734   13.885   13.060   12.836   12.753   13.873   -0.009
  3341737     19.422741   38.40395    70.932243   10.392527   4396.000   3.643   1.959    2.163   16.481   -0.000    0.002   13.780   12.620   12.176   11.886   13.441   10.628    9.865    9.721   12.675    1.010
  3341831     19.424242   38.429379   70.963387   10.388092   5592.000   3.748   0.071    4.340    1.159   -0.004    0.004   12.653   12.140   12.000   11.939   12.483   11.092   10.788   10.753   12.246    0.363
  3341950     19.426136   38.41716    70.962372   10.36272    4098.000   3.613   2.104    1.897   22.404   -0.009   -0.002   13.505   12.080   11.499   11.138   13.140    9.771    8.996    8.776   12.106    1.276
  3342056     19.427973   38.45644    71.007889   10.360965   6821.000   3.834   0.465    4.340    1.225   -0.001    0.007   14.299   14.028   13.953   13.946   14.192   13.243   13.073   12.993   14.115    0.121
  3342210     19.430649   38.439751   71.007004   10.325377   5038.000   3.702  -0.041    4.248    1.254   -0.002   -0.003   15.102   14.350   14.098   13.947   14.907   12.962   12.506   12.425   14.437    0.603
  3342463     19.43491    38.40519    70.99836    10.265128   6163.000   3.790   0.215    4.384    1.126    0.008   -0.013   13.373   13.032   12.916   12.881   13.286   12.121   11.875   11.819   13.109    0.191
  3342750     19.439629   38.432049   71.048012   10.227584   6811.000   3.833   0.681    4.140    1.576    0.012    0.022   13.772   13.511   13.485   13.426   13.684   12.692   12.476   12.429   13.623    0.111
  3342952     19.443344   38.40937    71.047325   10.17838    5457.000   3.737  -0.098    4.449    1.001    0.028    0.030   12.443   11.906   11.773   11.684   12.282   10.826   10.487   10.401   12.023    0.388
  3342970     19.443567   38.494659   71.125961   10.214312   5938.000   3.774  -0.093    4.605    0.851    0.008    0.007   15.957   15.452   15.293   15.215   15.769   14.387   14.103   14.064   15.541    0.355
  3343083     19.44548    38.413029   71.062096   10.157598   6963.000   3.843   0.793    4.078    1.716    0.004    0.002   13.375   13.149   13.117   13.083   13.311   12.378   12.231   12.153   13.253    0.075
  3343126     19.446135   38.43576    71.086243   10.160927   4449.000   3.648   1.796    2.343   13.341    0.001   -0.001   13.909   12.717   12.310   12.014   13.606   10.768   10.085    9.932   12.809    1.042
  3343140     19.446405   38.447159   71.098038   10.163206   6578.000   3.818   0.593    4.156    1.527    0.006    0.005   13.577   13.288   13.214   13.161   13.480   12.429   12.228   12.128   13.382    0.140
  3343557     19.453291   38.418892   71.109337   10.078246   4597.000   3.662   1.932    2.267   14.614    0.005    0.003   13.496   12.434   12.047   11.785   13.155   10.576    9.877    9.789   12.504    0.912
  3343613     19.45418    38.45517    71.147018   10.08524    ********   4.026   1.971    3.917    2.860   -1.000   -1.000   15.312   15.774   16.119   16.281   15.529   16.100   16.128   17.099   15.736   -0.612
  3343854     19.457588   38.488869   71.195885   10.064683   7456.000   3.873   1.247    3.806    2.525   -0.004    0.000   12.373   12.257   12.239   12.264   12.337   11.621   11.516   11.457   12.335   -0.033
  3344059     19.460825   38.46323    71.190048   10.019198   6098.000   3.785   0.129    4.447    1.041    0.009    0.007   12.692   12.354   12.257   12.223   12.580   11.503   11.205   11.195   12.444    0.189
  3344897     19.473856   38.492329   71.286606   9.8958273   6361.000   3.804   0.988    3.747    2.573   -0.012   -0.013   10.937   10.671   10.588   10.578   10.846    9.842    9.625    9.580   10.752    0.116
  3345665     19.48654    38.417519   71.287529   9.7291098   6814.000   3.833   0.511    4.294    1.295    0.000    0.003   13.634   13.403   13.334   13.341   13.555   12.599   12.419   12.368   13.506    0.081
  3345780     19.488623   38.40218    71.28495    9.7003469   ********   4.033   1.806    4.092    2.298   -0.002   -0.001    9.181    9.516    9.711    9.867   -1.000    9.407    9.464    9.465    9.500   -0.484
  3346027     19.493128   38.446911   71.3498     9.673542    7146.000   3.854   0.634    4.271    1.356   -0.009    0.006   12.995   12.850   12.805   12.848   12.954   12.157   12.039   11.996   12.935   -0.005
  3346195     19.495823   38.411308   71.332283   9.629138    7508.000   3.876   1.211    3.852    2.388   -1.000   -0.003   11.895   11.816   11.821   11.852   11.889   11.172   11.053   10.983   11.887   -0.071
  3346436     19.499786   38.4627     71.400208   9.6111288   6006.000   3.779   0.311    4.248    1.324   -0.010   -0.013   12.660   12.276   12.184   12.118   12.526   11.329   11.098   10.987   12.382    0.235
  3346584     19.50284    38.477482   71.430145   9.5859594   4203.000   3.624   2.159    1.888   22.701   -0.003   -0.010   13.121   11.787   11.270   10.930   12.784    9.602    8.904    8.663   11.835    1.184
  3346586     19.502855   38.417488   71.376106   9.5584021   6587.000   3.819   0.445    4.293    1.284   -0.002   -0.014   13.739   13.464   13.390   13.367   13.656   12.593   12.371   12.342   13.554    0.126
  3346818     19.506981   38.425411   71.405701   9.5189114   6583.000   3.818  -0.004    4.712    0.767   -1.000   -1.000   16.253   15.878   15.781   15.738   16.121   15.013   14.708   14.646   15.978    0.225
  3347084     19.511547   38.41552    71.421677   9.4666634   4353.000   3.639   2.204    1.906   22.284   -0.001   -0.001   11.663   10.454   10.044    9.781   11.322    8.493    7.871    7.681   10.548    1.059
  3347149     19.512938   38.427738   71.440277   9.4577208   4299.000   3.633   1.941    2.142   16.874    0.019   -0.023   13.198   11.938   11.473   11.183   12.869    9.906    9.198    8.999   12.005    1.110
  3347258     19.514763   38.457691   71.477219   9.452383    6768.000   3.830   0.249    4.526    0.971   -0.002    0.010   13.172   12.972   12.913   12.937   13.111   12.237   12.066   12.009   13.068    0.050
  3347337     19.516073   38.425083   71.454994   9.4237547     -1.000  -1.000  -1.000   -1.000   -1.000   -0.009   -0.009   12.273   10.375   -1.000   -1.000   -1.000    7.127    6.362    6.084    9.826    1.748
  3347643     19.521173   38.40081    71.461006   9.3593502   6778.000   3.831   0.744    4.074    1.711    0.014   -0.012    8.214    7.707    7.843    7.962   -1.000    7.375    7.349    7.333    8.018    0.357
  3347807     19.523945   38.431931   71.504173   9.3447208   5565.000   3.745  -0.363    4.732    0.710   -0.001   -0.009   12.469   11.983   11.857   11.801   12.330   10.981   10.630   10.596   12.092    0.337
  3348065     19.527878   38.435139   71.528595   9.3051357   4336.000   3.637   1.972    2.126   17.197   -0.004    0.004   13.884   12.602   12.156   11.827   13.586   10.516    9.852    9.650   12.689    1.131
  3348228     19.530815   38.475319   71.580826   9.2929974   4173.000   3.620   1.794    2.235   15.128   -0.007   -0.008   14.492   13.125   12.586   12.250   14.167   10.907   10.159    9.976   13.166    1.218
  3348288     19.531902   38.470829   71.582741   9.2795868   6073.000   3.783   0.404    4.184    1.442   -0.003   -0.011    9.846    9.612    9.565   10.274    9.759    9.070    8.938    8.794    9.717    0.084
  3348390     19.533508   38.404999   71.532341   9.2325239   7141.000   3.854   0.909    4.021    1.864    0.010   -0.000   11.423   11.316   11.320   11.344   11.389   10.689   10.500   10.467   11.394   -0.043
  3348714     19.538971   38.496498   71.644562   9.2177639   7192.000   3.857   0.689    4.233    1.427    0.004    0.008   14.022   13.822   13.769   13.779   13.933   13.076   12.897   12.891   13.918    0.050
  3351636     19.587238   38.474129   71.89093    8.7054462   8317.000   3.920   1.144    4.119    1.802   -0.005   -0.011   12.778   12.787   12.857   12.904   12.774   12.307   12.224   12.191   12.840   -0.158
  3351711     19.588394   38.46003    71.884743   8.6868505   6789.000   3.832   0.607    4.201    1.457    0.001    0.006   12.799   12.575   12.530   12.518   12.729   11.814   11.630   11.599   12.678    0.074
  3351946     19.592325   38.4683     71.913986   8.6499233   5629.000   3.750   0.862    3.653    2.844    0.005   -0.011   12.604   12.071   11.881   11.804   12.402   10.936   10.611   10.541   12.145    0.383
  3352378     19.598793   38.417938   71.905022   8.5591869   6387.000   3.805   0.269    4.400    1.115   -0.002   -0.008   12.359   12.083   12.010   12.020   12.268   11.260   11.080   11.032   12.174    0.127
  3352814     19.605648   38.46423    71.984589   8.5098209   7006.000   3.845   0.656    4.213    1.447   -0.000   -0.001   12.939   12.737   12.700   12.723   12.866   12.022   11.910   11.848   12.834    0.052
  3353043     19.609879   38.417801   71.966789   8.4441271   5099.000   3.707  -0.067    4.291    1.189   -0.032   -0.044   12.218   11.555   11.379   11.243   12.041   10.340    9.912    9.837   11.675    0.513
  3353050     19.609978   38.458271   72.003448   8.4621353   5744.000   3.759   0.162    4.304    1.220   -0.006   -0.018   13.636   13.149   13.053   12.917   13.470   12.079   11.814   11.733   13.281    0.337
  3353295     19.613834   38.446522   72.014526   8.4166412   5901.000   3.771   0.256    4.267    1.287   -0.003   -0.018   12.259   11.866   11.766   11.699   12.128   10.913   10.669   10.599   11.969    0.243
  3353329     19.614548   38.40847    71.984596   8.3913202   6393.000   3.806   0.842    3.883    2.153   -0.007   -0.004   12.411   12.107   12.015   11.966   12.322   11.167   11.003   10.942   12.191    0.154
  3353454     19.61672    38.404236   71.992989   8.366807      -1.000  -1.000  -1.000   -1.000   -1.000   -1.000   -1.000   -1.000   12.950   16.430   -1.000   -1.000   15.402   15.111   13.544   12.950  -14.100
  3354022     19.625858   38.464378   72.097801   8.3005419   4813.000   3.682   2.018    2.264   14.719   -1.000   -1.000   13.022   11.989   11.622   11.399   12.671   10.247    9.705    9.548   12.067    0.884
  3354116     19.627522   38.431702   72.078041   8.2678728   6453.000   3.810   0.451    4.250    1.347    0.003   -0.001   12.434   12.182   12.105   12.097   12.354   11.326   11.089   11.055   12.290    0.103
  3354148     19.628195   38.427872   72.078407   8.2590971   3200.000   3.505   3.509    0.055  185.255   -0.003   -0.004   14.588   13.048   11.662   10.916   14.104    9.266    8.372    8.045   12.500    1.390
  3354599     19.634937   38.425011   72.11377    8.1879387   9287.000   3.968   1.504    4.037    2.187   -1.000   -1.000   16.431   16.560   16.531   16.697   16.535   15.945   15.837   15.422   16.582   -0.279
  3355087     19.641893   38.41449    72.143585   8.1109829   3172.000   3.501   3.504    0.043  187.404   -0.011    0.003   13.974   13.482   11.670   10.817   13.596    9.092    8.188    7.855   12.327    0.342
  3356155     19.657581   38.456871   72.269814   7.9690232   7235.000   3.859   0.838    4.111    1.673   -0.003   -0.003   12.898   12.737   12.710   12.727   12.845   12.025   11.906   11.855   12.826    0.011
  3356577     19.663946   38.470329   72.317772   7.9097519   6541.000   3.816   0.353    4.366    1.171   -0.006   -0.005   12.456   12.218   12.150   12.148   12.395   11.465   11.255   11.212   12.323    0.088
  3356592     19.664164   38.40057    72.257126   7.8741932   5893.000   3.770   0.438    4.102    1.591    0.001   -0.019   11.838   11.459   11.313   11.277   11.767   10.464   10.144   10.083   11.523    0.230
  3356628     19.664728   38.418831   72.27652    7.8770871   5692.000   3.755  -0.444    4.850    0.618   -0.015   -0.014   12.823   12.383   12.250   12.213   12.706   11.442   11.121   11.089   12.474    0.291
  3356799     19.667612   38.49844    72.363464   7.8853712   7637.000   3.883   1.526    3.610    3.317    0.000    0.006   12.784   12.656   12.624   12.607   12.741   11.919   11.750   11.707   12.737   -0.022
  3357167     19.672728   38.455959   72.35482    7.8123002   6040.000   3.781   0.534    4.058    1.693    0.003    0.009   11.964   11.603   11.506   11.455   11.820   10.698   10.477   10.416   11.699    0.212
  3357281     19.67429    38.47715    72.382462   7.8063488   5735.000   3.759   0.498    4.003    1.800    0.015   -0.007   12.892   12.416   12.259   12.184   12.712   11.339   11.025   10.970   12.499    0.326
  3424056     18.999466   38.555931   68.942284   14.969643   5730.000   3.758   0.519    3.983    1.848    0.032    0.045   10.128    9.724    9.599    9.575    9.981    8.805    8.490    8.436    9.811    0.255
  3424072     18.999851   38.589439   68.976044   14.978559   5009.000   3.700   1.271    3.082    5.746    0.005    0.005   10.908   10.194    9.957    9.839   10.673    8.837    8.349    8.253   10.282    0.564
  3424328     19.006281   38.515202   68.935837   14.880131   4458.000   3.649   2.218    1.934   21.586   -0.006   -0.003   14.452   13.322   12.903   12.644   14.107   11.435   10.791   10.618   13.388    0.980
  3424493     19.010426   38.505619   68.946442   14.831606   7226.000   3.859   1.591    3.444    3.993   -0.001   -0.012    9.534    9.488    9.510    9.545    9.549    8.922    8.813    8.763    9.553   -0.104
  3424541     19.011938   38.57357    69.018303   14.841927   6207.000   3.793   1.135    3.577    3.200   -0.002    0.009    9.939    9.651    9.569    9.555    9.826    8.862    8.683    8.614    9.738    0.138
  3424743     19.018206   38.544922   69.020897   14.763061   5684.000   3.755   0.327    4.139    1.505    0.008   -0.070   12.641   12.233   12.067   12.000   12.519   11.169   10.824   10.766   12.290    0.258
  3425374     19.035564   38.570141   69.127792   14.585868   6514.000   3.814   0.533    4.192    1.454    0.004    0.018   10.339   10.143   10.086   10.123   10.312    9.429    9.250    9.191   10.239    0.047
  3425564     19.041023   38.503422   69.09066    14.50065    5953.000   3.775   0.318    4.226    1.359   -0.004    0.005   10.685   10.377   10.273   10.245   10.597    9.496    9.243    9.195   10.453    0.158
  3425825     19.047836   38.503059   69.123077   14.427086   4306.000   3.634   1.825    2.258   14.728    0.001   -0.002   14.039   12.841   12.386   12.104   13.720   10.868   10.166    9.987   12.898    1.048
  3425942     19.051208   38.552441   69.186096   14.410365   9557.000   3.980   1.971    3.687    3.534   -0.003   -0.004   13.226   13.438   13.552   13.612   13.317   13.118   13.118   13.070   13.447   -0.362
  3426503     19.064919   38.574619   69.27317    14.271685   5203.000   3.716  -0.317    4.555    0.856    0.023    0.016   12.616   12.060   11.850   11.771   12.472   10.856   10.494   10.416   12.125    0.406
  3426903     19.07493    38.547459   69.295898   14.153199   4478.000   3.651   1.918    2.235   15.146   -0.003   -0.004   14.104   13.055   12.638   12.383   13.784   11.195   10.510   10.378   13.099    0.899
  3427144     19.081446   38.590118   69.367775   14.100284   4793.000   3.681   1.727    2.545   10.617   -0.008    0.006   14.256   13.312   12.965   12.769   13.947   11.647   11.103   10.929   13.380    0.794
  3427365     19.086908   38.54628    69.352905   14.023999   4899.000   3.690   1.838    2.475   11.542   -1.000   -0.007   14.403   13.497   13.164   12.991   14.078   11.910   11.343   11.237   13.565    0.757
  3427720     19.095905   38.52293    69.374672   13.917962   5780.000   3.762   0.030    4.440    1.034   -0.062   -0.072    9.396    9.027    8.908    8.889    9.305    8.093    7.842    7.825    9.109    0.219
  3427975     19.10206    38.575909   69.454613   13.873283   5134.000   3.710  -0.318    4.530    0.878    0.018    0.059   12.706   12.070   11.869   11.780   12.552   10.861   10.465   10.381   12.163    0.487
  3429205     19.133804   38.525421   69.562721   13.512461   4841.000   3.685   0.753    3.508    3.390   -0.007   -0.008   10.791   10.088    9.837    9.693   10.587    8.715    8.278    8.182   10.163    0.554
  3429496     19.140602   38.593491   69.66011    13.467481   4393.000   3.643   1.821    2.297   14.084   -0.002    0.001   13.872   12.731   12.293   12.032   13.557   10.782   10.118    9.980   12.786    0.991
  3430364     19.161795   38.517139   69.693375   13.209451   3370.000   3.528   3.151    0.518  110.583   -0.001   -0.004   14.995   13.476   12.408   11.818   14.556   10.330    9.490    9.195   13.161    1.369
  3430821     19.172958   38.579159   69.806862   13.115733   4354.000   3.639   2.037    2.070   18.371   -0.003    0.003   13.936   12.710   12.249   11.962   13.609   10.705    9.996    9.843   12.770    1.076
  3430889     19.17458    38.506069   69.746605   13.068198   5787.000   3.762   0.355    4.145    1.500   -0.021   -0.007   12.672   12.259   12.109   12.058   12.526   11.260   10.945   10.910   12.330    0.263
  3430893     19.174761   38.538391   69.777718   13.079624   6362.000   3.804   0.484    4.194    1.440   -0.011    0.019   11.063   10.729   10.622   10.606   10.957    9.836    9.579    9.519   10.810    0.185
  3431047     19.178335   38.516251   69.774841   13.032275   4186.000   3.622   2.267    1.775   25.913   -1.000   -1.000   13.293   11.962   11.435   11.118   12.939    9.794    9.076    8.865   12.002    1.182
  3431126     19.180218   38.573792   69.837982   13.036005   3185.000   3.503   3.520    0.035  189.326   -0.010   -0.001   13.129   11.257    9.026    7.862   12.460    5.679    4.796    4.400   10.166    1.722
  3431597     19.191071   38.538071   69.858818   12.905354   6147.000   3.789   0.289    4.310    1.233    0.012    0.005   11.823   11.469   11.342   11.307   11.697   10.509   10.228   10.207   11.541    0.205
  3432382     19.208111   38.5019     69.910561   12.708494   3920.000   3.593   1.930    1.991   20.034   -0.007   -0.016   12.919   11.415   10.686   10.251   12.555    8.826    8.022    7.809   11.351    1.354
  3432897     19.219769   38.561062   70.024315   12.609007   4148.000   3.618   2.033    1.989   20.144   -0.004   -0.002   11.155    9.839    9.296    8.987   10.820    7.618    6.858    6.689    9.862    1.167
  3433169     19.225456   38.524139   70.018669   12.532948   3473.000   3.541   1.818    1.891   22.440   -0.006   -0.003   14.678   13.152   11.989   11.364   14.218    9.839    8.996    8.705   12.767    1.376
  3437548     19.315733   38.538609   70.493469   11.580724   5663.000   3.753   0.412    4.058    1.672   -0.011   -0.012   12.386   11.911   11.749   11.695   12.232   10.914   10.634   10.582   11.990    0.326
  3437594     19.316498   38.505585   70.467018   11.558371     -1.000  -1.000  -1.000   -1.000   -1.000   -0.021   -0.014   13.821   13.029   12.747   -1.000   -1.000   11.300   10.732   10.625   13.070    0.642
  3437637     19.317348   38.575272   70.535576   11.579461   5253.000   3.720  -0.201    4.469    0.960    0.022    0.006   11.868   11.329   11.129   11.061   11.714   10.140    9.772    9.682   11.397    0.389
  3437693     19.31847    38.565079   70.531998   11.563199   5378.000   3.731  -0.118    4.438    1.008   -0.029   -0.020   12.813   12.312   12.114   12.038   12.675   11.141   10.816   10.708   12.371    0.351
  3438363     19.330507   38.588669   70.616058   11.446165   6299.000   3.799   0.528    4.136    1.546   -0.004    0.002   11.706   11.432   11.351   11.341   11.615   10.574   10.358   10.305   11.516    0.124
  3438587     19.334543   38.589481   70.637749   11.403882   6626.000   3.821   0.466    4.284    1.301    0.008   -0.005   13.822   13.543   13.467   13.456   13.731   12.689   12.519   12.467   13.632    0.130
  3438633     19.335222   38.598019   70.649109   11.400437   6168.000   3.790   0.718    3.930    2.006   -0.012   -0.008   11.424   11.112   11.014   10.996   11.315   10.183    9.942    9.922   11.195    0.163
  3438975     19.341347   38.50951    70.59967    11.297258   5694.000   3.755   0.339    4.131    1.522   -0.009   -0.011   12.682   12.227   12.068   12.013   12.524   11.175   10.858   10.821   12.302    0.304
  3439126     19.343815   38.52438    70.62619    11.27765    4088.000   3.612  -0.638    4.322    0.958    0.003    0.001   16.387   15.112   14.542   14.233   16.173   13.021   12.321   12.182   15.104    1.125
  3439374     19.348339   38.544689   70.668419   11.238712   6909.000   3.839   0.746    4.107    1.651    0.001    0.004   12.915   12.715   12.665   12.665   12.865   11.945   11.784   11.752   12.812    0.049
  3439964     19.35977    38.50478    70.691566   11.100615   4477.000   3.651   2.189    1.970   20.703   -1.000   -1.000   14.677   13.513   13.068   12.785   14.307   11.551   10.833   10.692   13.568    1.014
  3440495     19.370104   38.50906    70.749657   10.993481   7411.000   3.870   1.093    3.930    2.140    0.003    0.002   10.448   10.429   10.443   10.504   10.459    9.856    9.733    9.726   10.486   -0.130
  3440590     19.372248   38.521141   70.771973   10.976179   4098.000   3.613   1.811    2.187   15.984   -0.034    0.009   13.747   12.339   11.739   11.392   13.405   10.018    9.252    9.067   12.345    1.258
  3440673     19.373907   38.56192    70.818001   10.976593   4383.000   3.642   2.048    2.070   18.372   -0.005   -0.002   14.325   13.096   12.626   12.348   13.975   11.057   10.336   10.178   13.150    1.080
  3440687     19.374277   38.57428    70.831253   10.978126   4513.000   3.654   1.932    2.235   15.156   -0.004    0.006   14.383   13.286   12.844   12.585   14.048   11.326   10.631   10.516   13.325    0.947
  3440710     19.374889   38.57687    70.83683    10.972831   6723.000   3.828   0.530    4.252    1.359    0.002   -0.004   13.861   13.608   13.522   13.509   13.793   12.755   12.573   12.544   13.716    0.103
  3440833     19.377247   38.579842   70.851929   10.949302   5164.000   3.713   0.583    3.761    2.450    0.010    0.015   12.325   11.715   11.478   11.375   12.139   10.404   10.002    9.898   11.775    0.461
  3440868     19.37792    38.580559   70.856133   10.94252    6279.000   3.798   0.627    4.042    1.742   -0.009   -0.023   11.017   10.764   10.667   10.675   10.957    9.878    9.682    9.641   10.871    0.104
  3440874     19.378073   38.5429     70.822487   10.924345   4304.000   3.634   1.824    2.259   14.712   -0.006   -0.006   14.279   13.054   12.564   12.269   13.958   10.964   10.259   10.103   13.092    1.076
  3440985     19.380457   38.59454    70.88224    10.921978   7294.000   3.863   1.466    3.572    3.395   -0.002   -0.003   12.573   12.427   12.377   12.383   12.533   11.683   11.566   11.516   12.512   -0.004
  3441230     19.385483   38.50544    70.827248   10.829791   8284.000   3.918   1.422    3.866    2.500    0.007    0.010    9.713    9.844    9.961   10.046    9.752    9.509    9.471    9.452    9.872   -0.281
  3441414     19.389368   38.549629   70.888107   10.808362   7145.000   3.854   0.931    4.002    1.910    0.000   -0.001   11.543   11.428   11.423   11.456   11.505   10.778   10.641   10.618   11.507   -0.034
  3441467     19.390327   38.587009   70.927307   10.814769   4213.000   3.625   1.679    2.364   13.001   -0.007   -0.005   14.139   12.864   12.352   12.040   13.839   10.711    9.989    9.810   12.901    1.126
  3441637     19.393457   38.50647    70.87027    10.746245   5914.000   3.772   0.954    3.655    2.862   -0.022    0.010   10.539   10.156   10.039   10.008   10.397    9.240    8.960    8.910   10.243    0.233
  3441652     19.39374    38.573029   70.932526   10.772706   6950.000   3.842   0.725    4.136    1.593   -0.009   -0.008   13.965   13.732   13.669   13.653   13.875   12.948   12.769   12.730   13.836    0.084
  3441864     19.397905   38.56303    70.945396   10.724455   8391.000   3.924   1.113    4.166    1.707   -0.005   -0.006   12.264   12.329   12.408   12.482   12.279   11.874   11.856   11.817   12.371   -0.215
  3441906     19.398596   38.582981   70.967255   10.726021   5087.000   3.706  -0.069    4.290    1.191   -0.006    0.003   14.537   13.870   13.612   13.497   14.348   12.534   12.086   11.973   13.930    0.517
  3442055     19.40127    38.54557    70.947243   10.681342   5617.000   3.750   0.033    4.384    1.099   -0.002    0.022   13.751   13.248   13.082   13.032   13.579   12.143   11.766   11.708   13.331    0.353
  3442422     19.408131   38.562832   70.999298   10.616864   ********   4.031   1.881    4.018    2.527   -0.002   -0.002   11.710   11.951   12.073   12.160   11.828   11.631   11.625   11.644   11.954   -0.391
  3442697     19.413309   38.52037    70.98806    10.543568   5802.000   3.764   0.082    4.398    1.090   -0.007    0.009   12.216   11.831   11.702   11.655   12.096   10.839   10.551   10.500   11.910    0.235
  3443127     19.420576   38.561192   71.063828   10.485398   7536.000   3.877   1.228    3.844    2.417   -0.002   -0.007   12.063   11.984   11.995   12.023   12.034   11.353   11.244   11.217   12.056   -0.071
  3443221     19.422319   38.552589   71.065269   10.463252   6846.000   3.835   0.619    4.205    1.453   -0.004   -0.003   13.255   13.038   12.978   12.977   13.182   12.281   12.066   12.025   13.138    0.067
  3443222     19.422325   38.547829   71.060974   10.46106    9352.000   3.971   1.501    4.054    2.149   -0.001    0.001   14.188   14.293   14.390   14.428   14.235   13.904   13.852   13.919   14.326   -0.255
  3443394     19.424986   38.564678   71.090462   10.440646   6091.000   3.785   0.150    4.425    1.069   -0.001    0.007   12.670   12.333   12.223   12.205   12.554   11.445   11.163   11.141   12.413    0.188
  3443408     19.425219   38.586609   71.111656   10.447979   6632.000   3.822   0.087    4.641    0.839   -0.007    0.004   16.087   15.743   15.615   15.599   15.964   14.830   14.541   14.573   15.811    0.195
  3443582     19.428165   38.535229   71.080589   10.394126   ********   4.240   0.630    6.082    0.228   -0.009    0.001   15.458   15.819   16.021   16.198   15.604   15.840   15.755   15.564   15.799   -0.511
  3443669     19.429495   38.579521   71.127953   10.399962   6086.000   3.784   0.021    4.544    0.923   -0.016   -0.023   12.622   12.280   12.177   12.165   12.516   11.406   11.153   11.080   12.366    0.192
  3444190     19.438911   38.522789   71.12661    10.275788   6786.000   3.832   0.970    3.875    2.214    0.009   -0.003   13.158   12.921   12.827   12.803   13.084   12.057   11.836   11.782   13.024    0.087
  3444361     19.442074   38.566936   71.183609   10.262406     -1.000  -1.000  -1.000   -1.000   -1.000   -0.001   -0.014   13.705   12.614   12.186   -1.000   -1.000   10.623    9.962    9.796   12.642    0.941
  3444435     19.443344   38.524849   71.152184   10.230206   3197.000   3.505   3.503    0.059  184.350   -0.010   -0.005   14.240   12.821   11.421   10.685   13.751    9.080    8.212    7.900   12.230    1.268
  3444518     19.444723   38.500519   71.137466   10.204828   7674.000   3.885   1.535    3.612    3.319   -0.001   -0.001   10.487   10.471   10.524   10.561   10.486    9.944    9.888    9.843   10.529   -0.134
  3444588     19.446163   38.572899   71.210899   10.222202   4196.000   3.623  -1.101    4.737    0.534    0.006    0.010   17.035   15.827   15.328   15.044   16.907   13.936   13.305   13.105   15.854    1.058
  3444658     19.447208   38.524689   71.172714   10.189614   6535.000   3.815   0.529    4.201    1.438    0.006   -0.023   14.004   13.695   13.600   13.539   13.892   12.798   12.589   12.509   13.778    0.159
  3445192     19.455915   38.522888   71.217758   10.097528   6543.000   3.816   0.484    4.245    1.361    0.006    0.002   14.203   13.898   13.788   13.747   14.094   13.012   12.791   12.769   13.969    0.155
  3445218     19.456532   38.512409   71.211555   10.086368   5938.000   3.774   0.639    3.936    1.977    0.000    0.002   12.499   12.103   11.959   11.907   12.356   11.105   10.836   10.803   12.174    0.246
  3445406     19.459539   38.545551   71.257759   10.069785   6960.000   3.843   0.639    4.216    1.439   -0.006   -0.006   13.248   13.060   12.994   13.004   13.192   12.287   12.114   12.080   13.153    0.038
  3445468     19.460392   38.541119   71.258324   10.058858   6998.000   3.845   0.506    4.349    1.220    0.006    0.010   14.029   13.822   13.750   13.756   13.964   13.053   12.871   12.871   13.919    0.058
  3445508     19.461048   38.590721   71.306808   10.074348   6986.000   3.844   0.792    4.085    1.702   -0.003   -0.003   12.967   12.771   12.725   12.728   12.934   12.010   11.855   11.788   12.867    0.046
  3446047     19.468906   38.58189    71.341042   9.988121    3258.000   3.513   3.069    0.538  107.658   -0.009   -0.010   12.376   10.925    9.889    9.329   11.955    7.828    6.963    6.703   10.616    1.301
  3446197     19.471319   38.503208   71.282776   9.9273062   6630.000   3.822   0.821    3.965    1.955   -0.004   -0.006   12.902   12.635   12.553   12.521   12.826   11.787   11.599   11.554   12.717    0.118
  3446239     19.472082   38.52383    71.305557   9.9286509     -1.000  -1.000  -1.000   -1.000   -1.000   -0.004    0.004   10.988   10.513   -1.000   -1.000   -1.000    9.599    9.404    9.345   10.479    0.325
  3446746     19.481007   38.548592   71.376099   9.8465166   5466.000   3.738  -0.059    4.416    1.044   -0.014   -1.000   13.912   13.332   13.163   13.081   13.733   12.210   11.853   11.782   13.435    0.431
  3446775     19.481485   38.586609   71.413086   9.8587399   5020.000   3.701   1.268    3.089    5.701    0.008   -0.017   11.626   10.862   10.605   10.473   11.377    9.458    8.977    8.880   10.949    0.615
  3446996     19.485365   38.564739   71.414253   9.8082771   7125.000   3.853   0.839    4.080    1.727   -0.000   -0.014   13.664   13.458   13.403   13.404   13.592   12.695   12.574   12.525   13.556    0.057
  3447701     19.498276   38.501259   71.426811   9.6444921   6670.000   3.824   0.643    4.136    1.574   -1.000    0.008   13.992   13.708   13.621   13.571   13.900   12.823   12.631   12.631   13.790    0.134
  3447722     19.498646   38.514919   71.441154   9.6468458   6297.000   3.799  -0.084    4.705    0.764    0.000    0.009   15.622   15.196   15.111   15.083   15.493   14.276   14.026   13.957   15.319    0.276
  3448475     19.511778   38.560322   71.553474   9.5305099   7536.000   3.877   0.947    4.094    1.748   -0.005    0.005   13.185   13.081   13.063   13.090   13.142   12.439   12.319   12.279   13.157   -0.045
  3448606     19.514236   38.516048   71.526947   9.4846067   6212.000   3.793   0.640    4.012    1.807   -0.006   -0.015   11.980   11.676   11.556   11.549   11.892   10.798   10.571   10.515   11.739    0.154
  3448817     19.517511   38.527279   71.554924   9.4555769   6599.000   3.819   0.526    4.222    1.405    0.012   -0.004   13.404   13.134   13.036   13.032   13.353   12.298   12.090   11.996   13.205    0.120
  3448867     19.518353   38.5214     71.554207   9.4441214   4569.000   3.660   1.783    2.403   12.462   -0.001   -0.005   14.525   13.367   12.940   12.685   14.183   11.486   10.816   10.663   13.435    1.008
  3448927     19.519302   38.504372   71.544044   9.426404    6057.000   3.782   0.046    4.512    0.959   -0.001    0.003   12.686   12.335   12.219   12.217   12.574   11.467   11.205   11.180   12.414    0.201
  3449625     19.530359   38.580711   71.673164   9.3462267     -1.000  -1.000  -1.000   -1.000   -1.000   -0.001   -0.007   13.929   13.355   13.180   -1.000   -1.000   12.660   12.525   12.473   13.405    0.424
  3449705     19.531448   38.547951   71.649635   9.3198137   6513.000   3.814   0.467    4.252    1.348   -0.001    0.002   13.766   13.465   13.363   13.336   13.681   12.557   12.365   12.300   13.541    0.151
  3449953     19.535425   38.51852    71.644928   9.2648373   3683.000   3.566  -0.960    4.353    0.815   -0.009    0.011   15.089   13.681   12.703   12.204   14.751   10.933   10.250   10.051   13.404    1.258
  3452820     19.581291   38.578384   71.951225   8.815835      -1.000  -1.000  -1.000   -1.000   -1.000    0.008    0.006   14.362   13.452   13.111   -1.000   -1.000   14.351   13.584   13.216   13.487    0.760
  3453026     19.584881   38.565262   71.959358   8.7724962   5966.000   3.776   0.530    4.041    1.726   -0.003   -0.004   12.240   11.863   11.737   11.688   12.108   10.891   10.657   10.602   11.942    0.228
  3453070     19.585722   38.575291   71.973      8.7684488   3186.000   3.503   3.521    0.035  189.403   -0.004   -0.000   14.985   13.291   11.699   10.769   14.505    9.028    8.047    7.703   12.631    1.544
  3453214     19.587746   38.563568   71.97374    8.7419872   5556.000   3.745  -0.674    5.009    0.498   -1.000   -1.000   16.022   15.490   15.298   15.221   15.860   14.364   13.996   13.894   15.562    0.382
  3453223     19.587893   38.52496    71.940025   8.7224092   3457.000   3.539   3.011    0.703   89.436    0.001    0.003   14.505   12.933   11.646   10.944   14.047    9.340    8.476    8.137   12.468    1.422
  3453272     19.588783   38.57782    71.992241   8.7378874   6853.000   3.836   0.520    4.297    1.294   -0.002    0.001   13.442   13.228   13.156   13.150   13.372   12.462   12.249   12.234   13.327    0.065
  3453494     19.592146   38.581791   72.014442   8.7048988   7806.000   3.892   1.308    3.843    2.470    0.009    0.006    9.474    9.551    9.609    9.689    9.491    9.118    9.009    8.977    9.589   -0.227
  3453588     19.593779   38.506592   71.956291   8.6527758   6274.000   3.798   0.401    4.244    1.346   -0.002   -0.012   12.559   12.242   12.145   12.136   12.437   11.403   11.198   11.109   12.326    0.167
  3454222     19.604265   38.54398    72.048065   8.561615    3400.000   3.531   3.026    0.658   94.146    0.004    0.001   14.517   12.878   11.699   11.066   14.062    9.416    8.506    8.215   12.513    1.489
  3454303     19.605648   38.508141   72.023781   8.5304556   6349.000   3.803   0.322    4.339    1.200    0.004    0.001   12.580   12.307   12.208   12.205   12.486   11.473   11.239   11.189   12.377    0.123
  3454492     19.60866    38.56184    72.088501   8.5245018   7118.000   3.852   1.301    3.669    2.945   -0.000   -0.002   12.040   11.871   11.811   11.818   11.989   11.122   10.971   10.929   11.960    0.019
  3455074     19.618176   38.525829   72.109528   8.4090624   6463.000   3.810   0.493    4.214    1.410    0.005    0.010   11.968   11.707   11.642   11.642   11.900   10.910   10.759   10.698   11.817    0.111
  3455094     19.618511   38.55827    72.140327   8.4208803   6865.000   3.837   0.989    3.878    2.211    0.001   -0.005   12.850   12.623   12.543   12.526   12.777   11.769   11.618   11.561   12.725    0.077
  3455462     19.624763   38.53447    72.154106   8.3449774   5124.000   3.710   0.497    3.823    2.254    0.003    0.021   12.764   12.099   11.854   11.746   12.563   10.814   10.356   10.269   12.167    0.515
  3455483     19.625172   38.531181   72.153458   8.3392029   6360.000   3.803   0.368    4.299    1.261    0.000   -0.000   11.722   11.452   11.372   11.390   11.623   10.680   10.468   10.393   11.536    0.120
  3455586     19.626593   38.53614    72.165833   8.3268547   6478.000   3.811   0.686    4.044    1.753    0.002    0.001   11.698   11.436   11.363   11.373   11.604   10.637   10.490   10.382   11.546    0.113
  3455690     19.628248   38.574219   72.20903    8.3277416   5905.000   3.771   0.500    4.051    1.702   -0.008   -0.009   12.692   12.262   12.117   12.075   12.554   11.224   11.060   10.922   12.342    0.281
  3455706     19.628521   38.500938   72.145302   8.2902689   7505.000   3.875   1.102    3.946    2.109    0.003    0.002   13.930   13.738   13.702   13.687   13.876   12.996   12.882   12.833   13.833    0.043
  3456181     19.636297   38.516861   72.20314    8.2174006   6361.000   3.804   1.223    3.540    3.374    0.024    0.035    9.778    9.563    9.491    9.472    9.696    8.733    8.529    8.478    9.661    0.066
  3456198     19.636528   38.554138   72.237602   8.2326832   7682.000   3.885   1.632    3.529    3.702   -0.003    0.001   12.488   12.379   12.344   12.337   12.465   11.669   11.525   11.489   12.455   -0.040
  3456304     19.638138   38.577179   72.267143   8.2269764   6802.000   3.833   1.200    3.678    2.871   -1.000   -1.000   13.873   13.560   13.438   13.370   13.772   12.614   12.401   12.340   13.624    0.163
  3456743     19.645166   38.540241   72.273811   8.1368904   6651.000   3.823   0.655    4.120    1.604   -0.003   -0.002   13.077   12.824   12.764   12.709   13.002   11.945   11.749   11.747   12.932    0.103
  3456780     19.645752   38.567001   72.300896   8.1435528   7624.000   3.882   1.108    3.973    2.056    0.004   -0.001   12.731   12.619   12.615   12.640   12.694   12.023   11.913   11.819   12.697   -0.038
  3456945     19.648272   38.50069    72.256149   8.0860357   6539.000   3.816   0.504    4.225    1.395    0.001    0.003   13.975   13.663   13.566   13.517   13.853   12.750   12.547   12.496   13.746    0.163
  3457192     19.651676   38.513161   72.28643    8.0568094   6596.000   3.819   0.561    4.190    1.463    0.004    0.010   13.616   13.327   13.226   13.204   13.491   12.460   12.288   12.262   13.401    0.139
  3457239     19.6523     38.516258   72.292702   8.0518503   8065.000   3.907   1.256    3.954    2.180   -0.002   -0.007   12.691   12.666   12.687   12.712   12.664   12.086   11.996   11.932   12.726   -0.125
  3457625     19.658169   38.596958   72.397476   8.0297585   6166.000   3.790   0.407    4.208    1.403   -0.009   -0.008   12.585   12.265   12.146   12.125   12.493   11.333   11.087   11.050   12.333    0.170
  3458683     19.672472   38.54071    72.428474   7.855514    4463.000   3.650   1.529    2.613    9.745   -1.000   -1.000   14.385   13.208   12.765   12.500   14.071   11.273   10.589   10.438   13.268    1.027
  3459226     19.680588   38.540859   72.474663   7.7719989   7136.000   3.853   1.398    3.589    3.279    0.008    0.011   10.158   10.043   10.048   10.084   10.112    9.455    9.381    9.339   10.123   -0.035
  3459261     19.681181   38.515041   72.455162   7.753511    6702.000   3.826   1.425    3.453    3.836   -0.001   -0.007   10.494   10.305   10.243   10.237   10.425    9.542    9.361    9.317   10.399    0.039
  3459287     19.681646   38.525822   72.467361   7.7538781   4311.000   3.635   2.120    1.971   20.634   -0.006    0.008   12.602   11.349   10.877   10.579   12.254    9.358    8.641    8.454   11.409    1.104
  3459297     19.681793   38.580662   72.516754   7.7786798   ********   4.025   1.136    4.629    1.100   -0.007   -0.005   12.310   12.549   12.706   12.817   12.421   12.414   12.423   12.433   12.554   -0.389
  3459901     19.690153   38.579651   72.56337    7.6922259   9682.000   3.986   1.380    4.233    1.744   -1.000   -1.000   14.545   14.597   14.666   14.694   14.592   14.147   14.055   14.076   14.641   -0.202
  3525381     18.99378    38.644581   68.999893   15.065589   6196.000   3.792   0.330    4.287    1.272    0.002   -0.009   12.172   11.848   11.766   11.765   12.052   11.025   10.772   10.714   11.946    0.174
  3525654     19.000854   38.677597   69.064819   15.002149     -1.000  -1.000  -1.000   -1.000   -1.000   -1.000   -0.007   14.484   13.502   13.128   -1.000   -1.000   11.468   10.816   10.668   13.535    0.832
  3525951     19.009645   38.674011   69.103035   14.905988   4566.000   3.660   1.710    2.474   11.473   -0.005   -0.004   13.859   12.900   12.491   12.261   13.571   11.146   10.608   10.476   12.926    0.809
  3526012     19.011221   38.677052   69.113403   14.890195   4231.000   3.626   2.371    1.692   28.601   -0.001   -0.006   11.101    9.863    9.400    9.132   10.758    7.873    7.206    7.001    9.925    1.088
  3526021     19.011505   38.664028   69.102356   14.882029   3510.000   3.545   3.084    0.658   94.393   -0.005   -0.005   11.999   10.496    9.145    8.442   11.492    6.794    5.958    5.615    9.964    1.353
  3526061     19.012421   38.611111   69.056328   14.851436   4755.000   3.677   1.686    2.572   10.288    0.007    0.006   10.770    9.908    9.617    9.447   10.502    8.423    7.916    7.775    9.996    0.712
  3526481     19.025158   38.639252   69.143715   14.725222   5454.000   3.737   0.698    3.747    2.507   -0.004   -0.005   12.519   11.918   11.735   11.668   12.309   10.788   10.407   10.319   12.016    0.452
  3526491     19.025534   38.612839   69.120415   14.71077    6069.000   3.783   0.383    4.202    1.408    0.009   -0.002   12.032   11.696   11.589   11.583   11.894   10.817   10.531   10.474   11.778    0.187
  3526494     19.025608   38.65456    69.160416   14.726393   4610.000   3.664   2.047    2.160   16.581   -0.007   -0.000   14.204   13.214   12.842   12.622   13.868   11.454   10.824   10.682   13.276    0.840
  3527751     19.060282   38.603512   69.278152   14.333065   ********   4.031   1.981    3.934    2.827   -1.000   -0.010   14.433   14.900   15.194   15.405   14.639   15.179   15.227   15.194   14.859   -0.617
  3527862     19.063086   38.66021    69.345337   14.325519   6813.000   3.833   0.593    4.220    1.423    0.001   -0.004   10.774   10.628   10.598   10.659   10.752    9.948    9.821    9.768   10.713   -0.004
  3528224     19.072655   38.65921    69.390533   14.222351   5933.000   3.773   0.535    4.028    1.755    0.020   -0.037   12.615   12.245   12.099   12.059   12.494   11.224   10.944   10.891   12.307    0.221
  3528978     19.092972   38.653641   69.483673   14.002092   5969.000   3.776   0.105    4.429    1.058   -0.009   -0.002   11.956   11.596   11.484   11.473   11.853   10.679   10.439   10.371   11.681    0.211
  3529320     19.101488   38.658409   69.529587   13.912714   4248.000   3.628   2.014    2.049   18.798    0.008    0.009   13.995   12.801   12.291   11.985   13.709   10.701    9.944    9.781   12.816    1.044
  3531558     19.15752    38.649601   69.796234   13.309625   5605.000   3.749  -0.081    4.487    0.968    0.014    0.031   12.745   12.306   12.147   12.084   12.616   11.273   10.961   10.897   12.377    0.289
  3531602     19.158735   38.635281   69.788834   13.290754     -1.000  -1.000  -1.000   -1.000   -1.000   -1.000   -1.000   13.653   13.075   12.901   -1.000   -1.000   14.927   14.831   14.110   13.126    0.428
  3532510     19.181585   38.624229   69.89193    13.042283   6936.000   3.841   0.676    4.177    1.511   -0.008    0.004   12.680   12.507   12.468   12.445   12.624   11.773   11.653   11.592   12.598    0.024
  3532520     19.181742   38.671059   69.93647    13.060005   5750.000   3.760   0.164    4.305    1.219   -0.006   -0.001   12.803   12.313   12.141   12.073   12.669   11.297   10.944   10.880   12.388    0.340
  3532901     19.192272   38.602242   69.924706   12.919204   5984.000   3.777   0.325    4.229    1.356   -0.006   -0.059   11.737   11.315   11.185   11.140   11.585   10.294   10.054    9.987   11.403    0.272
  3532982     19.194283   38.606022   69.938286   12.899331   6859.000   3.836   0.776    4.067    1.733   -0.001   -0.000   12.727   12.497   12.430   12.428   12.645   11.699   11.499   11.448   12.600    0.080
  3533000     19.194941   38.603371   69.939102   12.891221   5834.000   3.766   0.245    4.256    1.300   -0.016   -0.003   12.046   11.606   11.464   11.413   11.882   10.589   10.271   10.228   11.690    0.290
  3533703     19.212254   38.607719   70.029938   12.708567   4097.000   3.612   2.159    1.843   23.880   -0.001   -0.005   12.043   10.656   10.062    9.707   11.665    8.345    7.511    7.328   10.661    1.238
  3533762     19.213797   38.665756   70.091728   12.716412     -1.000  -1.000  -1.000   -1.000   -1.000   -1.000   -1.000   14.146   13.372   13.100   -1.000   -1.000   14.629   13.993   13.567   13.414    0.624
  3533854     19.2162     38.668652   70.106491   12.692056   6935.000   3.841   0.599    4.246    1.384    0.000   -0.007   13.089   12.891   12.858   12.881   13.040   12.172   12.031   11.984   12.988    0.048
  3534259     19.224857   38.67374    70.154762   12.602129   4843.000   3.685  -0.308    4.400    0.999    0.004    0.009   15.498   14.689   14.412   14.259   15.329   13.217   12.695   12.573   14.773    0.659
  3534307     19.225786   38.6973     70.181351   12.602136   5555.000   3.745  -0.008    4.401    1.072    0.024   -0.013   11.723   11.247   11.105   11.056   11.576   10.137    9.811    9.803   11.341    0.326
  3534425     19.228338   38.609749   70.112801   12.538251   3196.000   3.505   3.514    0.048  186.775   -0.009    0.002   13.633   12.129   10.641    9.907   13.107    8.178    7.307    7.006   11.495    1.354
  3534471     19.229513   38.625629   70.133492   12.532425   5759.000   3.760   0.200    4.275    1.267   -0.017   -0.027   12.095   11.665   11.531   11.496   11.955   10.656   10.381   10.319   11.752    0.281
  3534580     19.232269   38.68224    70.200012   12.526935     -1.000  -1.000  -1.000   -1.000   -1.000    0.005    0.005   10.413   10.000   -1.000   -1.000   -1.000    9.227    9.115    9.067    9.981    0.263
  3534620     19.233126   38.650021   70.174393   12.504277   6242.000   3.795   0.340    4.290    1.268    0.002    0.011   12.601   12.284   12.191   12.180   12.511   11.375   11.198   11.125   12.371    0.167
  3539153     19.325754   38.651348   70.649071   11.523535   7306.000   3.864   1.195    3.813    2.476    0.003    0.002   11.414   11.325   11.319   11.355   11.405   10.702   10.569   10.544   11.398   -0.061
  3539175     19.32601    38.680859   70.677544   11.533604   6516.000   3.814   0.322    4.388    1.139   -0.008   -0.004   13.217   12.946   12.871   12.867   13.121   12.153   11.951   11.906   13.034    0.121
  3539331     19.329004   38.64043    70.655853   11.484479   4310.000   3.634  -0.783    4.538    0.730   -0.006    0.002   15.622   14.603   14.129   13.840   15.450   12.762   12.125   11.977   14.597    0.869
  3539509     19.332405   38.607639   70.643341   11.434344   6081.000   3.784   0.407    4.184    1.442   -0.004   -0.018   12.390   12.043   11.926   11.909   12.270   11.082   10.840   10.769   12.120    0.197
  3539778     19.337503   38.65353    70.711967   11.400449   5571.000   3.746   0.816    3.677    2.753    0.002   -0.006   11.892   11.372   11.202   11.139   11.700   10.237    9.935    9.858   11.458    0.370
  3539869     19.339153   38.61927    70.689064   11.368151   7171.000   3.856   0.781    4.145    1.596   -0.005   -0.004   14.010   13.821   13.772   13.779   13.938   13.057   12.923   12.885   13.915    0.039
  3539897     19.339731   38.665531   70.734566   11.382159   4394.000   3.643   2.017    2.105   17.633    0.001   -0.005   13.411   12.217   11.779   11.508   13.074   10.208    9.496    9.358   12.286    1.045
  3540064     19.342741   38.657799   70.743095   11.347057   8844.000   3.947   1.455    3.977    2.279    0.002    0.012   16.217   16.345   16.376   16.306   16.301   15.487   14.957   14.987   16.370   -0.278
  3540517     19.350595   38.687191   70.810928   11.277067   4095.000   3.612   1.955    2.043   18.901   -0.007    0.005   12.729   11.354   10.811   10.482   12.390    9.159    8.396    8.201   11.394    1.225
  3540672     19.35326    38.688148   70.825684   11.249411   5655.000   3.752  -0.281    4.689    0.755    0.012   -0.011   12.037   11.589   11.458   11.426   11.901   10.632   10.333   10.288   11.683    0.298
  3540952     19.358688   38.607819   70.780334   11.157113   6793.000   3.832   0.635    4.176    1.503    0.003    0.008   13.091   12.865   12.808   12.808   13.020   12.086   11.913   11.914   12.967    0.076
  3541284     19.364544   38.696487   70.892189   11.134232     -1.000  -1.000  -1.000   -1.000   -1.000    0.000   -0.006   13.664   12.621   12.217   -1.000   -1.000    9.358    8.507    8.313   12.651    0.893
  3541475     19.368107   38.675781   70.891838   11.087661   3202.000   3.505   3.509    0.057  184.947   -0.007   -0.013   12.645   11.105    9.686    8.958   12.114    7.238    6.334    6.043   10.532    1.391
  3541483     19.36824    38.64505    70.864395   11.072779   4020.000   3.604   2.052    1.914   21.942   -0.004    0.002   13.942   12.425   11.736   11.336   13.556    9.922    9.089    8.893   12.394    1.367
  3541555     19.36965    38.693111   70.915787   11.079006     -1.000  -1.000  -1.000   -1.000   -1.000   -1.000   -1.000   13.546   12.630   12.289   -1.000   -1.000   10.512    9.708    9.502   12.666    0.766
  3541946     19.37821    38.69101    70.958687   10.988052   5537.000   3.743  -0.370    4.728    0.711   -0.005    0.002   14.032   13.513   13.342   13.293   13.892   12.420   12.067   12.026   13.597    0.369
  3542116     19.381372   38.694862   70.978798   10.956494     -1.000  -1.000  -1.000   -1.000   -1.000    0.005   -0.002   10.381    9.992   -1.000   -1.000   -1.000    9.247    9.101    9.071    9.979    0.239
  3542167     19.382202   38.636139   70.929451   10.921917   6865.000   3.837   0.673    4.161    1.538    0.006    0.009   12.042   11.870   11.829   11.853   11.988   11.154   11.019   10.983   11.961    0.023
  3542957     19.398075   38.66209    71.03672    10.766494   6586.000   3.819   0.017    4.692    0.785    0.004   -0.010   15.900   15.556   15.462   15.433   15.785   14.659   14.343   14.276   15.649    0.194
  3543262     19.403753   38.63306    71.040199   10.693997   6038.000   3.781   0.296    4.272    1.287    0.001    0.012   12.477   12.121   12.008   11.980   12.376   11.169   10.916   10.839   12.204    0.206
  3543382     19.40609    38.686459   71.10125    10.693136   4286.000   3.632   1.718    2.356   13.128   -0.002    0.004   14.723   13.405   12.900   12.606   14.413   11.300   10.596   10.394   13.458    1.169
  3543931     19.416193   38.689259   71.157234   10.588388   7274.000   3.862   0.913    4.054    1.806   -0.005   -0.002   12.521   12.370   12.387   12.406   12.484   11.743   11.653   11.608   12.458    0.002
  3544014     19.417559   38.667068   71.144257   10.564186   4263.000   3.630   1.962    2.106   17.594    0.001   -0.002   14.422   13.069   12.571   12.266   14.102   10.930   10.214   10.029   13.136    1.203
  3544594     19.427866   38.677479   71.20842    10.460768   6555.000   3.817   0.276    4.443    1.067   -0.012    0.014   14.208   13.902   13.834   13.838   14.052   13.121   12.923   12.941   14.005    0.155
  3544662     19.429182   38.635349   71.177086   10.428164   ********   4.065   0.269    5.605    0.337   -0.008    0.003   14.761   15.026   15.217   15.349   14.900   14.941   14.930   14.965   15.026   -0.414
  3544731     19.430756   38.679249   71.225395   10.431268   6080.000   3.784   0.255    4.322    1.211   -0.015   -0.013   11.588   11.265   11.171   11.155   11.504   10.358   10.096   10.058   11.353    0.174
  3544831     19.432306   38.61813    71.178047   10.387719   4235.000   3.627   2.218    1.844   23.924   -1.000   -0.001   11.476   10.235    9.775    9.492   11.144    8.233    7.491    7.291   10.301    1.091
  3545048     19.436863   38.612839   71.197517   10.337586   ********   4.047   1.960    4.031    2.568    0.001   -0.001   14.571   14.776   14.896   14.975   14.669   14.473   14.442   14.497   14.787   -0.355
  3545135     19.438282   38.655949   71.24427    10.342007   5693.000   3.755  -0.019    4.458    1.008   -0.015    0.001   12.492   12.074   11.925   11.877   12.367   11.064   10.782   10.705   12.147    0.269
  3545753     19.448477   38.68959    71.329224   10.25036    5898.000   3.771   0.402    4.136    1.524   -0.007   -0.021   11.309   10.957   10.839   10.808   11.195    9.987    9.705    9.675   11.035    0.202
  3545831     19.44994    38.642719   71.294487   10.213995   6328.000   3.801   0.436    4.227    1.377    0.000   -0.012   12.219   11.935   11.854   11.841   12.125   11.057   10.819   10.775   12.022    0.134
  3546061     19.453876   38.638672   71.311867   10.170986   4771.000   3.679   1.929    2.337   13.510   -0.004   -0.004   11.831   10.819   10.501   10.302   11.510    9.164    8.573    8.523   10.928    0.862
  3546428     19.460361   38.663532   71.369156   10.114327     -1.000  -1.000  -1.000   -1.000   -1.000   -0.007   -0.005   13.035   12.521   12.379   -1.000   -1.000   11.341   11.114   11.071   12.576    0.364
  3546953     19.469442   38.67495    71.428223   10.024561   4521.000   3.655   1.605    2.561   10.364    0.001   -0.003   14.201   13.127   12.706   12.440   13.899   11.231   10.539   10.416   13.176    0.924
  3547178     19.473381   38.61499    71.395088   9.9563074   6258.000   3.796   0.348    4.289    1.272    0.008    0.006   12.638   12.343   12.243   12.222   12.551   11.426   11.192   11.140   12.419    0.145
  3547187     19.473513   38.614571   71.395416   9.9547367   6512.000   3.814   0.412    4.302    1.265   -1.000   -1.000   13.254   12.973   12.886   12.883   13.177   12.096   11.907   11.875   13.055    0.130
  3547523     19.479563   38.63332    71.444969   9.900013    7356.000   3.867   1.047    3.956    2.059   -0.001   -0.005   12.368   12.247   12.254   12.264   12.315   11.551   11.454   11.396   12.328   -0.029
  3547794     19.484108   38.681042   71.51265    9.8741798   6614.000   3.820   0.587    4.171    1.500   -0.009   -0.015   11.596   11.376   11.336   11.349   11.536   10.567   10.381   10.346   11.477    0.071
  3547867     19.485422   38.672989   71.512451   9.856823    5413.000   3.733  -0.359    4.671    0.754   -0.025   -0.038   12.850   12.329   12.170   12.101   12.701   11.228   10.824   10.765   12.422    0.371
  3547996     19.487553   38.691383   71.540581   9.8429279     -1.000  -1.000  -1.000   -1.000   -1.000   -0.004   -0.004   11.957   10.376   -1.000   -1.000   -1.000    7.197    6.368    6.149    9.936    1.431
  3548385     19.493793   38.634079   71.522491   9.7517815   4366.000   3.640   1.973    2.137   16.976   -0.006   -0.002   13.229   12.010   11.569   11.276   12.896   10.035    9.365    9.173   12.084    1.070
  3548639     19.498592   38.657921   71.569992   9.7125711   6671.000   3.824   0.368    4.388    1.146   -0.001   -0.013   12.756   12.530   12.468   12.492   12.698   11.769   11.592   11.550   12.632    0.076
  3548900     19.503099   38.678219   71.612732   9.6748362   7381.000   3.868   0.865    4.126    1.659    0.001    0.004   11.251   11.180   11.209   11.274   11.253   10.638   10.534   10.490   11.250   -0.078
  3549630     19.515818   38.603069   71.613998   9.5079641   4595.000   3.662   1.700    2.496   11.192    0.005    0.006   14.591   13.471   13.061   12.814   14.260   11.582   10.958   10.814   13.541    0.970
  3549867     19.519438   38.672009   71.695831   9.501832    6520.000   3.814   0.178    4.524    0.964   -0.001    0.003   14.163   13.848   13.788   13.794   14.075   13.025   12.816   12.795   13.960    0.166
  3549970     19.521124   38.602631   71.642502   9.4524708   4655.000   3.668   2.017    2.206   15.718   -0.012   -0.004   13.098   12.063   11.679   11.641   12.752   10.323    9.678    9.554   12.129    0.885
  3553365     19.576473   38.634781   71.975075   8.8920879   6525.000   3.815   0.436    4.284    1.295   -0.003    0.011   12.993   12.727   12.642   12.633   12.936   11.885   11.673   11.624   12.806    0.116
  3553666     19.581495   38.690369   72.052605   8.8659544   4536.000   3.657   1.897    2.278   14.415   -0.022   -0.005   14.295   13.159   12.719   12.445   13.940   11.247   10.505   10.368   13.211    0.987
  3553684     19.581821   38.631191   72.001427   8.8349743   4525.000   3.656   2.087    2.088   18.014   -0.012    0.001   14.603   13.520   13.032   12.730   14.238   11.563   10.878   10.762   13.520    0.934
  3554157     19.588938   38.669739   72.07531    8.7792664   3922.000   3.594   1.694    2.226   15.264   -0.002   -0.006   14.922   13.385   12.576   12.110   14.572   10.644    9.775    9.506   13.270    1.388
  3554211     19.589861   38.639511   72.053383   8.7555799   8767.000   3.943   1.261    4.128    1.855   -0.002   -0.009   12.173   12.269   12.377   12.444   12.204   11.874   11.810   11.804   12.304   -0.245
  3554322     19.591564   38.62973    72.054085   8.7333508   5520.000   3.742   0.884    3.603    3.033   -0.004    0.001   12.884   12.323   12.118   12.008   12.674   11.112   10.765   10.698   12.393    0.411
  3554620     19.59635    38.611382   72.064232   8.675211    4070.000   3.610   2.509    1.487   36.197   -0.001   -0.001   11.844   10.373    9.778    9.426   11.447    8.028    7.216    7.033   10.400    1.322
  3554635     19.596666   38.67392    72.121887   8.7012272   8171.000   3.912   1.098    4.122    1.770   -0.000   -0.002   12.011   12.032   12.121   12.202   12.027   11.544   11.522   11.493   12.084   -0.170
  3554993     19.602467   38.63628    72.120476   8.6235704   6553.000   3.816   0.527    4.209    1.426   -0.012   -0.006   13.589   13.292   13.200   13.171   13.516   12.369   12.198   12.173   13.374    0.148
  3555178     19.605459   38.630859   72.132286   8.5900488   5427.000   3.735  -0.317    4.639    0.787    0.008    0.020   12.575   12.054   11.889   11.829   12.436   10.948   10.647   10.577   12.143    0.372
  3555191     19.605717   38.688431   72.185127   8.6144276   7261.000   3.861   0.820    4.135    1.627    0.001    0.001   11.608   11.501   11.510   11.561   11.609   10.904   10.797   10.772   11.579   -0.042
  3555545     19.611944   38.63261    72.169968   8.5238113   4048.000   3.607   1.926    2.051   18.703   -0.003   -0.019   10.308    8.949    8.343   -1.000   10.011    6.628    5.868    5.655    8.933    1.209
  3555802     19.616219   38.66629    72.223839   8.4954891   3840.000   3.584   2.487    1.404   39.682   -0.001   -0.002   12.326   10.717    9.898    9.399   11.945    7.883    7.057    6.774   10.614    1.459
  3557043     19.636414   38.6618     72.332764   8.2848759   6070.000   3.783   0.664    3.951    1.947    0.001    0.005   11.919   11.568   11.437   11.406   11.839   10.624   10.384   10.310   11.636    0.201
  3557092     19.637236   38.6539     72.330338   8.2726536   3405.000   3.532   3.138    0.549  106.793    0.001   -0.011   15.200   13.547   12.388   11.758   14.747   10.169    9.194    8.903   13.201    1.504
  3557636     19.645849   38.600811   72.331497   8.1586151   3917.000   3.593   1.760    2.158   16.514   -1.000   -1.000   13.154   11.640   10.897   10.462   12.796    9.057    8.275    7.948   11.568    1.364
  3557680     19.646547   38.629559   72.360985   8.1650658   3202.000   3.505   3.526    0.039  188.727   -0.003    0.008   14.107   12.146    9.940    8.680   13.358    6.506    5.546    5.168   11.098    1.811
  3557821     19.648867   38.648991   72.391296   8.1503944   5993.000   3.778   0.438    4.131    1.539   -0.011   -0.037   12.442   12.085   11.970   11.929   12.303   10.989   10.692   10.714   12.167    0.207
  3558087     19.652931   38.696499   72.456383   8.1310959   4096.000   3.612   2.126    1.875   22.993   -0.008    0.017   14.081   12.602   11.981   11.604   13.706   10.173    9.372    9.163   12.612    1.329
  3558791     19.662424   38.607941   72.431252   7.9911418   4314.000   3.635   1.849    2.238   15.080   -0.002   -0.006   12.940   11.786   11.326   11.035   12.624    9.769    9.055    8.896   11.827    1.004
  3559635     19.674585   38.677441   72.561638   7.8991971   5557.000   3.745  -0.323    4.693    0.745    0.007   -0.015   11.646   11.185   11.039   10.992   11.529   10.151    9.875    9.801   11.272    0.312
  3559806     19.677065   38.664482   72.564194   7.8675051     -1.000  -1.000  -1.000   -1.000   -1.000   -0.004   -0.003   11.885   10.423   -1.000   -1.000   -1.000    8.025    7.325    7.188   10.023    1.312
  3559819     19.677162   38.637699   72.541008   7.8536792   4102.000   3.613   1.953    2.048   18.789   -1.000   -1.000   14.133   12.688   12.095   11.729   13.793   10.319    9.560    9.398   12.709    1.296
  3559933     19.678852   38.697418   72.6035     7.864902    6633.000   3.822   0.516    4.240    1.375    0.001    0.009   13.606   13.348   13.246   13.221   13.529   12.462   12.266   12.233   13.455    0.108
  3560028     19.680332   38.609192   72.533722   7.8074031   4410.000   3.644   1.953    2.175   16.254   -0.012   -0.012   13.987   12.759   12.285   11.985   13.635   10.692    9.996    9.827   12.811    1.079
  3560215     19.683163   38.633129   72.570992   7.7897711   8208.000   3.914   1.267    3.983    2.130    0.000   -0.004   11.648   11.675   11.758   11.808   11.664   11.192   11.151   11.114   11.725   -0.177
  3560290     19.684378   38.661991   72.603439   7.7911358   6258.000   3.796   0.100    4.522    0.956   -0.003   -0.001   12.400   12.098   12.019   12.016   12.322   11.282   11.035   11.022   12.192    0.153
  3560301     19.684454   38.61124    72.558937   7.7659888   6689.000   3.825   0.792    4.007    1.858   -0.001   -0.002   11.052   10.870   10.827   10.832   11.025   10.141    9.983    9.935   10.963    0.032
  3560366     19.685493   38.638062   72.588585   7.7681799   6571.000   3.818   0.286    4.437    1.075   -0.002    0.012   13.907   13.616   13.529   13.499   13.836   12.781   12.538   12.507   13.701    0.141
  3560660     19.689388   38.640308   72.612701   7.7292399   8725.000   3.941   1.557    3.858    2.634   -0.002   -0.002   11.418   11.501   11.589   11.642   11.484   11.060   11.002   10.980   11.539   -0.232
  3560734     19.690405   38.660992   72.636772   7.7287431   6741.000   3.829   0.013    4.739    0.746    0.018   -0.005   15.479   15.160   15.073   15.049   15.407   14.378   14.134   14.146   15.252    0.169
  3561257     19.697248   38.66346    72.677879   7.659667    6533.000   3.815  -0.032    4.724    0.754    0.001    0.001   15.165   14.846   14.737   14.696   15.064   13.973   13.685   13.666   14.922    0.170
  3561645     19.702049   38.67202    72.712784   7.6145291   6742.000   3.829   0.122    4.638    0.845   -0.011   -0.004   15.204   14.913   14.803   14.781   15.093   14.058   13.826   13.696   14.980    0.141
  3561835     19.704351   38.687531   72.739616   7.5983849   6355.000   3.803   0.326    4.337    1.203    0.001    0.003   12.045   11.792   11.707   11.701   11.961   10.996   10.794   10.766   11.899    0.103
  3626094     18.987474   38.762852   69.083046   15.179569   5835.000   3.766   0.242    4.260    1.295   -0.016   -0.001   11.372   11.004   10.903   10.844   11.264   10.032    9.701    9.676   11.099    0.218
  3626325     18.993954   38.722359   69.074913   15.093995   6814.000   3.833   0.691    4.131    1.594    0.007    0.016   10.934   10.778   10.775   10.807   10.885   10.179    9.992    9.949   10.866    0.006
  3626664     19.004423   38.733994   69.135445   14.985704     -1.000  -1.000  -1.000   -1.000   -1.000   -1.000   -1.000   14.234   13.174   12.762   -1.000   -1.000   14.954   14.196   13.811   13.204    0.910
  3626665     19.004433   38.757992   69.158363   14.994966   5768.000   3.761  -0.007    4.471    0.995    0.041   -0.009   12.715   12.309   12.171   12.144   12.579   11.348   11.021   10.968   12.387    0.256
  3626871     19.009922   38.736519   69.163879   14.927464   5654.000   3.752  -0.009    4.436    1.034    0.003    0.003   12.556   12.110   11.964   11.915   12.413   11.096   10.827   10.752   12.193    0.296
  3627370     19.022413   38.74931    69.235306   14.798034   6872.000   3.837   0.733    4.109    1.643   -0.005   -0.004   12.558   12.376   12.339   12.353   12.497   11.672   11.538   11.487   12.469    0.033
  3627541     19.027063   38.732979   69.241898   14.74159    3934.000   3.595   1.567    2.357   13.105    0.000   -0.001   13.533   12.100   11.302   10.868   13.141    9.435    8.566    8.337   11.964    1.283
  3627580     19.028139   38.780628   69.292313   14.748763   5241.000   3.719   0.094    4.201    1.355   -0.029    0.020   12.798   12.187   11.979   11.905   12.620   11.003   10.595   10.509   12.269    0.461
  3629473     19.079573   38.753899   69.513466   14.185999   6665.000   3.824   0.643    4.135    1.575   -0.001    0.001   12.923   12.695   12.628   12.628   12.840   11.872   11.669   11.637   12.797    0.078
  3629496     19.080269   38.742619   69.506172   14.174008   9796.000   3.991   1.084    4.512    1.212    0.001   -0.003    8.019    8.346    8.567    8.751   -1.000    8.342    8.407    8.435    8.334   -0.477
  3629762     19.087042   38.7514     69.547211   14.104936   3189.000   3.504   3.499    0.059  184.362   -0.024    0.128   14.407   12.959   11.526   10.824   13.971    9.349    8.776    8.478   12.350    1.298
  3630150     19.098528   38.758629   69.609695   13.984823   3188.000   3.504   3.412    0.147  166.973   -0.004    0.002   13.118   11.700   10.828   10.329   12.767    8.836    7.975    7.758   11.505    1.268
  3631401     19.130436   38.772449   69.778259   13.649156   4107.000   3.614  -0.927    4.541    0.681    0.008    0.016   17.099   15.868   15.325   14.988   16.913   13.820   13.195   12.987   15.868    1.081
  3631714     19.138092   38.733082   69.778809   13.551327   5375.000   3.730   0.095    4.244    1.289   -0.010    0.002   12.568   11.989   11.819   11.743   12.395   10.852   10.519   10.449   12.091    0.429
  3631718     19.13825    38.795212   69.837936   13.574973   6204.000   3.793   0.726    3.933    2.001   -0.008    0.015   12.050   11.741   11.633   11.603   11.937   10.884   10.648   10.587   11.815    0.160
  3632269     19.153664   38.716942   69.840294   13.378448     -1.000  -1.000  -1.000   -1.000   -1.000   -0.003   -0.002   13.299   12.720   12.547   -1.000   -1.000   11.686   11.455   11.401   12.773    0.429
  3632418     19.157454   38.714016   69.85627    13.336782     -1.000  -1.000  -1.000   -1.000   -1.000    0.028    0.029    8.738    8.259   -1.000   -1.000   -1.000    7.229    7.031    6.945    8.224    0.329
  3632507     19.159529   38.797138   69.944405   13.348783   6594.000   3.819   0.772    3.999    1.867   -0.001    0.009   12.649   12.412   12.336   12.307   12.586   11.612   11.391   11.348   12.516    0.087
  3632538     19.160336   38.71159    69.868233   13.305032   4647.000   3.667  -0.841    4.767    0.587    0.010    0.004   16.358   15.546   15.228   15.045   16.155   14.048   13.605   13.382   15.600    0.662
  3632824     19.168051   38.764809   69.956223   13.244653   6398.000   3.806   0.409    4.272    1.306   -0.007    0.003   12.664   12.381   12.311   12.289   12.567   11.583   11.388   11.292   12.476    0.132
  3633507     19.184635   38.707771   69.985161   13.044375   4266.000   3.630   2.067    2.004   19.821   -0.008   -0.013   11.920   10.789   10.334   10.042   11.604    8.817    8.080    7.950   10.828    0.981
  3633538     19.185528   38.780128   70.05722    13.064819     -1.000  -1.000  -1.000   -1.000   -1.000   -0.222   -0.095    9.049    8.225   -1.000   -1.000   -1.000    6.735    6.394    6.383    8.105    0.674
  3633545     19.185568   38.781315   70.058517   13.064899     -1.000  -1.000  -1.000   -1.000   -1.000   -0.246   -0.102    9.160   -1.000   -1.000   -1.000   -1.000    6.539    6.150    6.080    9.160   10.010
  3633694     19.189411   38.717548   70.018082   12.997555   6311.000   3.800   0.330    4.320    1.226    0.001   -0.005   11.093   10.834   10.760   10.754   11.013   10.010    9.791    9.731   10.943    0.109
  3633847     19.193073   38.743759   70.060799   12.969443   5849.000   3.767   0.158    4.342    1.170    0.011    0.008   10.549   10.188   10.084   10.063   10.431    9.265    9.041    8.971   10.279    0.211
  3633889     19.194277   38.734631   70.058273   12.952844   6242.000   3.795   0.332    4.298    1.256    0.001   -0.018   10.270   10.002    9.943    9.939   10.163    9.211    9.022    8.945   10.101    0.119
  3634438     19.206951   38.764297   70.149246   12.830358     -1.000  -1.000  -1.000   -1.000   -1.000   -0.001   -0.003   12.984   11.980   11.600   -1.000   -1.000    9.739    9.008    8.834   12.016    0.854
  3634755     19.214291   38.764179   70.185867   12.752307   4723.000   3.674  -0.358    4.392    0.991   -1.000   -1.000   13.871   13.149   12.856   12.655   13.697   11.663   11.101   10.993   13.198    0.572
  3634981     19.219065   38.757648   70.203735   12.69884    4083.000   3.611   1.748    2.242   14.987    0.003   -0.010   10.829    9.507    8.982    8.668   10.539    7.310    6.570    6.383    9.546    1.173
  3640832     19.339037   38.740829   70.80014    11.422213   6524.000   3.815   0.506    4.219    1.405    0.005    0.004   12.699   12.437   12.372   12.364   12.607   11.641   11.448   11.406   12.547    0.112
  3640905     19.340479   38.702229   70.772156   11.390236   4972.000   3.697   0.927    3.392    3.926   -0.001    0.006   12.306   11.471   11.223   11.088   12.074   10.047    9.580    9.464   11.584    0.685
  3641111     19.344019   38.721039   70.807808   11.36111    4560.000   3.659   2.366    1.830   24.458   -0.021   -0.005   12.485   11.394   10.988   10.739   12.135    9.538    8.885    8.742   11.459    0.942
  3641702     19.354979   38.750591   70.891914   11.258559   7015.000   3.846   1.331    3.616    3.141   -0.002   -0.006   12.611   12.409   12.364   12.330   12.555   11.590   11.429   11.372   12.506    0.052
  3641858     19.357742   38.727589   70.885216   11.219423   5322.000   3.726  -0.504    4.768    0.660    0.069   -0.042   10.593   10.072    9.909    9.848   10.463    8.903    8.573    8.502   10.163    0.372
  3642289     19.366343   38.795479   70.992287   11.158649   6131.000   3.788   0.257    4.336    1.194   -0.000    0.004   13.004   12.639   12.534   12.527   12.867   11.721   11.507   11.455   12.730    0.214
  3642335     19.367346   38.743542   70.949936   11.125348   3973.000   3.599  -0.638    4.269    1.015   -0.003   -0.005   17.148   15.753   15.155   14.824   16.938   13.586   12.906   12.766   15.757    1.245
  3642407     19.368805   38.720989   70.936905   11.10012      -1.000  -1.000  -1.000   -1.000   -1.000   -0.005    0.003   11.612   11.099   -1.000   -1.000   -1.000   10.270    9.633    9.918   11.055    0.363
  3642422     19.369333   38.760342   70.975708   11.111804   5240.000   3.719   1.328    3.108    5.608   -0.009   -0.004   10.979   10.280   10.069    9.973   10.743    8.977    8.586    8.493   10.384    0.549
  3642713     19.375113   38.741341   70.988525   11.042721   6697.000   3.826   0.476    4.295    1.287   -0.004   -0.009   12.307   12.104   12.046   12.070   12.260   11.329   11.122   11.096   12.201    0.053
  3642762     19.376089   38.789211   71.03746    11.053469   4390.000   3.642   1.956    2.164   16.462    0.004   -0.005   14.385   13.148   12.688   12.405   14.035   11.157   10.442   10.282   13.212    1.087
  3642804     19.377235   38.795029   71.048782   11.043987   3193.000   3.504   3.523    0.036  189.170   -0.004   -0.006   12.578   10.884    9.184    8.333   11.959    6.506    5.623    5.256   10.143    1.544
  3643329     19.388187   38.791901   71.103302   10.927624   8041.000   3.905   1.371    3.847    2.503    0.004   -0.005   11.707   11.767   11.882   11.711   11.758   10.753   10.570   10.461   11.811   -0.210
  3643717     19.395483   38.791721   71.141449   10.851006   4406.000   3.644   2.110    2.019   19.515   -0.005   -0.005   14.130   12.820   12.363   12.091   13.762   10.830   10.150    9.964   12.906    1.160
  3643774     19.396471   38.777012   71.133202   10.834144   5889.000   3.770   0.695    3.874    2.143   -0.001    0.014   10.200    9.765    9.669    9.656   10.038    8.890    8.657    8.571    9.882    0.285
  3643799     19.396999   38.714828   71.079201   10.801119   6197.000   3.792   0.261    4.351    1.174    0.001   -0.003   11.863   11.553   11.473   11.469   11.756   10.699   10.441   10.407   11.648    0.160
  3643834     19.397808   38.70462    71.074142   10.788109   4471.000   3.650   1.936    2.214   15.517   -0.002   -0.002   14.597   13.345   12.901   12.632   14.259   11.346   10.657   10.487   13.398    1.102
  3644071     19.402143   38.703911   71.096344   10.742283   5399.000   3.732  -0.010    4.347    1.132   -0.009   -0.003   14.749   14.131   13.924   13.834   14.555   12.917   12.545   12.471   14.215    0.468
  3644095     19.402468   38.702      71.096306   10.738044   4792.000   3.681   1.795    2.477   11.485   -0.002   -0.002   13.983   12.967   12.612   12.401   13.645   11.230   10.612   10.496   13.050    0.866
  3644128     19.403252   38.782059   71.173508   10.765262   6731.000   3.828   0.340    4.431    1.090    0.003   -0.002   13.118   12.891   12.835   12.862   13.033   12.150   11.980   11.961   12.993    0.078
  3644400     19.408619   38.765789   71.186966   10.701789   6464.000   3.811   0.978    3.783    2.463   -0.004    0.013   11.766   11.516   11.425   11.404   11.698   10.666   10.429   10.387   11.622    0.101
  3644523     19.411118   38.78019    71.213287   10.681981   5819.000   3.765  -0.187    4.654    0.795   -0.006   -0.012   16.382   15.848   15.673   15.569   16.245   14.730   14.397   14.289   15.933    0.384
  3644539     19.41135    38.711491   71.151878   10.649045   6182.000   3.791   0.440    4.183    1.449    0.009   -0.003   11.823   11.476   11.689   11.396   11.714   10.696   10.455   10.417   11.801    0.197
  3644568     19.411819   38.73584    71.176559   10.65494    4100.000   3.613   2.105    1.897   22.412   -0.002    0.014   13.610   12.206   11.588   11.198   13.259    9.826    9.007    8.791   12.197    1.254
  3644869     19.417469   38.715839   71.188217   10.586821   5595.000   3.748  -0.198    4.593    0.849    0.030   -0.006   11.688   11.248   11.107   11.063   11.565   10.211    9.885    9.833   11.333    0.290
  3645863     19.434082   38.709629   71.270721   10.410001   7403.000   3.869   0.822    4.170    1.570   -1.000   -1.000   13.882   13.724   13.692   13.717   13.855   13.032   12.846   12.785   13.812    0.008
  3646201     19.439362   38.71674    71.305283   10.357907   6785.000   3.832   0.599    4.206    1.446   -0.006   -0.012   13.253   13.009   12.963   12.951   13.174   12.240   12.085   12.041   13.116    0.094
  3646260     19.440466   38.713749   71.308449   10.345007     -1.000  -1.000  -1.000   -1.000   -1.000    0.002    0.010   12.215   11.811   -1.000   -1.000   -1.000   10.683   10.512   10.471   11.794    0.254
  3646734     19.448751   38.743931   71.380035   10.271868   3726.000   3.571  -1.091    4.469    0.685    0.004    0.024   16.585   15.224   14.228   13.716   16.325   12.359   11.710   11.521   14.920    1.211
  3646736     19.448782   38.732769   71.370071   10.266539   4163.000   3.619   1.966    2.061   18.528   -0.007   -0.005   12.201   10.930   10.439   10.122   11.895    8.817    8.047    7.857   10.980    1.121
  3647316     19.459181   38.722691   71.416489   10.153308   6552.000   3.816   0.035    4.666    0.810    0.008   -0.002   14.998   14.672   14.585   14.570   14.911   13.804   13.625   13.561   14.766    0.176
  3648058     19.471622   38.71907    71.479904   10.021729   6770.000   3.831   0.593    4.208    1.441   -0.011   -0.004   12.871   12.637   12.595   12.589   12.813   11.849   11.692   11.669   12.742    0.085
  3648647     19.481176   38.76078    71.569023   9.9409018   6153.000   3.789   0.210    4.386    1.123   -0.004   -0.001   12.659   12.313   12.232   12.204   12.542   11.422   11.204   11.132   12.417    0.196
  3648936     19.486208   38.728611   71.567001   9.8738518   6642.000   3.822   0.640    4.131    1.581    0.005   -0.017    9.581    9.404    9.406    9.443    9.538    8.711    8.609    8.557    9.498    0.027
  3649400     19.4944     38.751888   71.632233   9.7990389   4555.000   3.658   1.905    2.277   14.428   -0.005   -0.006   13.754   12.627   12.216   11.948   13.419   10.727   10.054    9.900   12.698    0.977
  3649649     19.498806   38.78949    71.690002   9.7702532   6538.000   3.815   0.460    4.265    1.327   -0.015   -0.008   13.901   13.590   13.528   13.476   13.817   12.753   12.531   12.483   13.699    0.161
  3649973     19.504309   38.713341   71.650993   9.6782541   4187.000   3.622   1.979    2.058   18.599   -0.023   -0.018   13.805   12.442   11.901   11.556   13.521   10.189    9.526    9.298   12.481    1.214
  3650040     19.505287   38.715481   71.658218   9.6690369   6979.000   3.844   0.702    4.165    1.538   -0.006    0.003   13.099   12.905   12.860   12.868   13.051   12.153   11.989   11.923   13.000    0.044
  3650174     19.507568   38.72448    71.678703   9.6493893   4006.000   3.603   1.642    2.314   13.784   -0.020    0.007   14.042   12.584   11.858   11.427   13.712    9.977    9.236    8.967   12.509    1.308
  3650344     19.510588   38.798512   71.761864   9.651782    6094.000   3.785   0.570    4.042    1.732   -0.002   -0.016   11.858   11.491   11.391   11.383   11.712   10.638   10.419   10.349   11.587    0.217
  3650360     19.510855   38.79258    71.757957   9.646307    3411.000   3.533   3.011    0.679   91.854   -0.005   -0.006   12.541   10.938    9.831    9.221   12.030    7.674    6.796    6.533   10.616    1.453
  3653914     19.572025   38.77076    72.072388   9.0014601   6698.000   3.826   0.055    4.688    0.793   -1.000   -1.000   15.083   14.787   14.701   14.683   14.999   13.949   13.785   13.721   14.874    0.146
  3654046     19.574156   38.771229   72.084541   8.979619    4270.000   3.630   1.961    2.110   17.513    0.010    0.010   13.618   12.326   11.823   11.521   13.284   10.234    9.490    9.291   12.373    1.143
  3654076     19.574612   38.781921   72.096634   8.9798717   6644.000   3.822   0.598    4.169    1.506   -0.007   -0.006   12.863   12.620   12.538   12.521   12.768   11.849   11.657   11.580   12.725    0.093
  3654218     19.576729   38.745739   72.075874   8.9411287   8898.000   3.949   1.705    3.770    3.003   -0.004    0.003   13.562   13.600   13.656   13.658   13.607   13.050   12.994   12.922   13.647   -0.188
  3654361     19.579189   38.79491    72.133499   8.9385471   4925.000   3.692   0.218    3.997    1.769   -0.005    0.013   11.845   11.217   10.963   10.833   11.651    9.898    9.497    9.416   11.269    0.478
  3654707     19.584984   38.789082   72.160248   8.8758936   6830.000   3.834   0.732    4.098    1.663   -0.005    0.007   13.085   12.856   12.796   12.770   13.024   12.067   11.862   11.848   12.959    0.079
  3655015     19.589926   38.789291   72.187729   8.8249092   6673.000   3.824   0.621    4.157    1.533   -1.000   -1.000   13.217   12.958   12.882   12.859   13.130   12.135   11.954   11.880   13.067    0.109
  3655608     19.59977    38.745911   72.203445   8.7028704   6596.000   3.819   0.407    4.331    1.226   -0.004   -0.008   11.562   11.331   11.300   11.327   11.496   10.601   10.464   10.404   11.436    0.081
  3656014     19.605806   38.719471   72.213341   8.6280785   6221.000   3.794   0.402    4.228    1.370    0.001    0.002   12.329   12.013   11.911   11.894   12.257   11.125   10.891   10.849   12.092    0.166
  3656045     19.606123   38.73629    72.230118   8.6327028   6843.000   3.835   0.501    4.311    1.270    0.002    0.001   14.094   13.839   13.761   13.749   14.032   13.006   12.826   12.769   13.947    0.106
  3656121     19.607384   38.710232   72.21386    8.6074333   5969.000   3.776   0.156    4.382    1.121   -0.004    0.004   14.193   13.765   13.612   13.550   14.083   12.739   12.471   12.474   13.838    0.278
  3656416     19.612373   38.772621   72.297302   8.5852289   5709.000   3.757   0.116    4.336    1.171   -0.009    0.001   12.615   12.167   12.041   11.964   12.489   11.115   10.877   10.827   12.266    0.299
  3656476     19.613554   38.715778   72.253143   8.5463037   5424.000   3.734  -0.137    4.473    0.969    0.097    0.033    9.901    9.436    9.279    9.230    9.761    8.381    8.083    8.007    9.516    0.315
  3656648     19.616631   38.759201   72.309021   8.5349712   6992.000   3.845   0.878    4.009    1.877   -0.007    0.001   13.698   13.447   13.397   13.355   13.620   12.609   12.519   12.413   13.555    0.101
  3656913     19.620676   38.730389   72.30587    8.4796591   7913.000   3.898   1.224    3.942    2.182    0.003   -0.003    9.778    9.827    9.943   10.026    9.806    9.420    9.407    9.371    9.874   -0.199
  3657002     19.622179   38.74477    72.327072   8.4709349   5768.000   3.761   0.464    4.043    1.711   -0.007   -0.018   10.097    9.686    9.569    9.557    9.949    8.737    8.510    8.426    9.780    0.261
  3657311     19.627403   38.74044    72.352379   8.4149942   4281.000   3.632   2.571    1.517   35.147   -0.009   -0.000   11.732   10.437    9.947    9.646   11.354    8.326    7.679    7.394   10.495    1.145
  3657812     19.635029   38.76231    72.414474   8.3467426   6559.000   3.817   0.378    4.348    1.199   -0.016    0.010   13.193   12.945   12.852   12.839   13.134   12.119   11.920   11.874   13.050    0.098
  3657843     19.635532   38.705318   72.366562   8.3145733   6354.000   3.803   0.710    3.989    1.872   -0.002   -0.002   11.895   11.622   11.522   11.501   11.843   10.746   10.525   10.484   11.692    0.123
  3658426     19.644241   38.719551   72.428055   8.2315512   6734.000   3.828   0.574    4.215    1.426   -0.012   -0.012   14.031   13.762   13.668   13.623   13.962   12.881   12.637   12.622   13.835    0.119
  3658600     19.646566   38.792641   72.506088   8.2423134   4415.000   3.645   1.829    2.298   14.068   -0.006    0.002   14.244   13.115   12.637   12.329   13.914   11.044   10.355   10.226   13.136    0.979
  3658886     19.651281   38.785381   72.5261     8.1903439   7280.000   3.862   1.144    3.850    2.351    0.007   -0.012   10.110   10.053   10.083   10.130   10.090    9.480    9.368    9.345   10.120   -0.092
  3659012     19.653225   38.755981   72.51088    8.1563845   6742.000   3.829   0.509    4.277    1.319    0.001   -0.004   12.728   12.495   12.460   12.467   12.645   11.750   11.566   11.519   12.600    0.084
  3659087     19.654476   38.727249   72.492386   8.1298389   6542.000   3.816  -0.011    4.707    0.770   -0.001   -0.004   16.008   15.624   15.508   15.469   15.862   14.696   14.525   14.503   15.712    0.235
  3659182     19.656273   38.701778   72.479881   8.0992146   5907.000   3.771  -0.040    4.545    0.914   -0.003   -0.009   12.218   11.822   11.726   11.697   12.091   10.909   10.656   10.602   11.929    0.247
  3659292     19.657684   38.768211   72.546829   8.1163197   4583.000   3.661   1.754    2.438   11.968   -0.003   -0.003   14.020   12.885   12.457   12.200   13.688   10.962   10.326   10.153   12.945    0.985
  3659418     19.659428   38.785381   72.571892   8.1065731   5821.000   3.765   0.101    4.387    1.107   -0.004   -0.028   12.276   11.859   11.732   11.706   12.132   10.916   10.625   10.605   11.949    0.268
  3659612     19.662128   38.781158   72.583344   8.0767937   4591.000   3.662   1.904    2.293   14.182   -0.002   -0.000   14.006   12.893   12.456   12.198   13.651   10.974   10.285   10.157   12.941    0.964
  3660006     19.667767   38.709389   72.55143    7.9845939   7646.000   3.883   1.348    3.768    2.695   -0.000   -0.000   12.638   12.516   12.506   12.511   12.614   11.856   11.749   11.698   12.596   -0.028
  3660068     19.668642   38.745701   72.588585   7.992939    5972.000   3.776   0.425    4.136    1.527   -0.006   -1.000   11.920   11.561   11.451   11.389   11.823   10.596   10.371   10.317   11.647    0.210
  3660084     19.668827   38.70541    72.553902   7.9717708   4319.000   3.635   1.455    2.629    9.553    0.001    0.001   14.388   13.168   12.696   12.379   14.112   11.101   10.410   10.226   13.218    1.070
  3660493     19.674843   38.79171    72.664398   7.951241    6476.000   3.811   0.575    4.144    1.543   -0.006   -0.014   12.334   12.086   11.997   11.979   12.269   11.272   11.050   11.003   12.192    0.099
  3660498     19.674898   38.719452   72.600647   7.9160962   4554.000   3.658   0.942    3.232    4.762   -0.007    0.022   11.856   11.015   10.669   10.473   11.644    9.371    8.804    8.695   11.056    0.691
  3660523     19.675331   38.722919   72.606178   7.91329     6595.000   3.819   0.487    4.256    1.345   -0.002   -0.001   14.219   13.908   13.803   13.756   14.142   13.000   12.798   12.756   13.985    0.161
  3660581     19.676281   38.799831   72.679726   7.9403582   6408.000   3.807   0.306    4.371    1.157    0.004    0.001   12.506   12.250   12.169   12.154   12.432   11.464   11.233   11.211   12.358    0.107
  3660621     19.676727   38.775337   72.66053    7.9240589     -1.000  -1.000  -1.000   -1.000   -1.000    0.019    0.004   14.434   13.409   13.011   -1.000   -1.000   11.679   10.932   10.751   13.438    0.875
  3660828     19.679441   38.705898   72.614357   7.8629098   8266.000   3.917   1.128    4.120    1.791   -0.001    0.000   12.240   12.258   12.329   12.391   12.257   11.819   11.728   11.740   12.309   -0.168
  3661135     19.684237   38.74601    72.67704    7.832911    5414.000   3.734   0.632    3.793    2.357    0.002   -0.049   11.329   10.767   10.599   10.523   11.141    9.650    9.291    9.240   10.865    0.412
  3661183     19.684988   38.729752   72.666901   7.81739     5883.000   3.770   0.094    4.413    1.075    0.000   -0.025   12.515   12.123   12.001   11.964   12.392   11.150   10.888   10.842   12.209    0.242
  3661206     19.685287   38.726559   72.665779   7.8127789   7014.000   3.846   0.691    4.184    1.503   -1.000   -1.000   13.040   12.835   12.813   12.813   12.983   12.102   11.925   11.925   12.934    0.055
  3661489     19.689268   38.777779   72.733688   7.7965322   7228.000   3.859   0.838    4.109    1.676   -0.014   -0.013   14.094   13.874   13.832   13.821   14.020   13.121   12.926   12.830   13.975    0.071
  3661497     19.68944    38.786781   72.74263    7.7990918   8229.000   3.915   1.589    3.706    3.070   -0.005   -0.017    8.511    8.680    8.781    8.877   -1.000    8.352    8.369    8.351    8.698   -0.319
  3661798     19.693518   38.74955    72.732819   7.7393742   ********   4.044   1.893    4.074    2.410   -0.013   -0.000   14.354   14.556   14.675   14.719   14.453   14.259   14.308   14.509   14.568   -0.352
  3662290     19.700142   38.784401   72.801285   7.6882391   6318.000   3.801   0.820    3.880    2.151   -0.011   -0.016   12.518   12.213   12.090   12.041   12.434   11.278   11.022   10.971   12.274    0.155
  3662806     19.706753   38.770962   72.827011   7.6140509   6685.000   3.825  -0.134    4.862    0.640   -0.000    0.000   15.754   15.443   15.336   15.306   15.649   14.576   14.351   14.337   15.518    0.162
  3662838     19.707253   38.735741   72.798737   7.5919261   6711.000   3.827   0.644    4.146    1.556   -0.009   -0.003   12.181   11.957   11.912   11.911   12.113   11.179   11.053   10.987   12.059    0.074
  3663141     19.710882   38.718243   72.803986   7.5462708     -1.000  -1.000  -1.000   -1.000   -1.000   -0.023   -0.052   13.507   13.174   13.117   -1.000   -1.000   12.600   12.435   12.325   13.232    0.183
  3663415     19.714561   38.768398   72.86927    7.5328469   ********   4.030   1.909    3.990    2.619   -1.000   -1.000   15.336   15.436   15.525   15.591   15.383   14.961   14.775   14.821   15.470   -0.250
  3663904     19.72068    38.788719   72.922142   7.4800849   6594.000   3.819  -0.011    4.721    0.758   -0.004   -0.001   15.038   14.751   14.633   14.604   14.956   13.881   13.596   13.618   14.811    0.137
  3728906     19.020052   38.823761   69.294945   14.85263    5420.000   3.734   0.264    4.113    1.540   -0.004   -0.003   12.783   12.297   12.096   12.010   12.631   11.143   10.794   10.714   12.349    0.337
  3729162     19.027773   38.827751   69.335373   14.771232   5270.000   3.722   1.016    3.408    3.873   -0.001   -0.000   12.959   12.312   12.060   11.951   12.729   11.082   10.701   10.631   12.370    0.498
  3729953     19.050747   38.894211   69.507919   14.550876   7927.000   3.899   1.235    3.937    2.201   -0.005   -0.013   12.316   12.328   12.382   12.430   12.313   11.842   11.775   11.714   12.380   -0.161
  3730135     19.055777   38.808521   69.450722   14.462963     -1.000  -1.000  -1.000   -1.000   -1.000   -1.000   -1.000   13.934   13.104   12.806   -1.000   -1.000   15.704   14.979   14.504   13.145    0.680
  3730248     19.058907   38.846512   69.501724   14.444463   4733.000   3.675   4.302   -0.026  210.882   -0.002   -0.006    9.989    8.925    8.561    8.359    9.583    7.230    6.750    6.588    9.014    0.914
  3730378     19.062599   38.844601   69.517616   14.404117   5759.000   3.760   0.120    4.349    1.156   -0.007   -0.036   11.354   10.953   10.817   10.797   11.234    9.993    9.724    9.673   11.031    0.251
  3730392     19.062954   38.866371   69.53994    14.408971   5394.000   3.732  -0.246    4.563    0.864   -0.009    0.007   12.305   11.809   11.627   11.564   12.170   10.730   10.401   10.320   11.879    0.347
  3730535     19.067806   38.80299    69.503212   14.331743   3453.000   3.538   1.565    2.133   16.968   -0.002   -0.004   15.129   13.652   12.474   11.870   14.694   10.317    9.454    9.201   13.242    1.327
  3730801     19.074656   38.811749   69.544464   14.261815   5624.000   3.750  -0.081    4.494    0.961   -0.017   -0.015   11.841   11.403   11.269   11.218   11.704   10.368   10.095   10.015   11.492    0.288
  3731357     19.089909   38.878529   69.681145   14.125251   4396.000   3.643   1.683    2.434   11.997   -0.005   -0.000   13.440   12.336   11.909   11.661   13.144   10.438    9.766    9.612   12.389    0.953
  3732256     19.113573   38.827888   69.748116   13.851817   4633.000   3.666   1.830    2.382   12.787   -0.006   -0.013   14.185   13.201   12.813   12.592   13.869   11.439   10.843   10.698   13.250    0.834
  3733157     19.136333   38.807812   69.840378   13.600576   5548.000   3.744   0.540    3.911    2.020   -0.000   -0.002   12.894   12.425   12.241   12.132   12.742   11.288   10.933   10.848   12.486    0.319
  3733537     19.145639   38.896778   69.969559   13.537609   5951.000   3.775   0.065    4.461    1.016   -0.000   -0.010   11.191   10.858   10.755   10.736   11.098   10.010    9.759    9.689   10.942    0.183
  3733735     19.150536   38.899891   69.996506   13.486715   6442.000   3.809   0.691    4.031    1.782    0.009   -0.029    8.442    8.280    8.231    8.260   -1.000    7.533    7.379    7.373    8.368    0.012
  3734418     19.168642   38.894508   70.080589   13.29174    5052.000   3.703  -0.330    4.509    0.895   -0.002    0.003   14.748   14.021   13.781   13.678   14.580   12.718   12.260   12.202   14.110    0.577
  3734460     19.169502   38.887669   70.07843    13.279767   6067.000   3.783   0.102    4.462    1.020   -0.003   -0.005   12.102   11.765   11.674   11.663   11.996   10.894   10.625   10.598   11.859    0.188
  3734624     19.173683   38.814571   70.030678   13.205145   6332.000   3.802   0.286    4.368    1.157   -0.013   -0.013   11.966   11.723   11.646   11.634   11.893   10.896   10.698   10.666   11.828    0.094
  3734682     19.175385   38.884972   70.104965   13.216082   6824.000   3.834   0.560    4.252    1.366   -1.000   -1.000   13.300   13.110   13.064   13.057   13.252   12.353   12.202   12.153   13.204    0.040
  3734832     19.178574   38.852489   70.090363   13.168758   7373.000   3.868   0.833    4.153    1.602    0.001    0.002   12.465   12.401   12.398   12.415   12.469   11.779   11.676   11.615   12.468   -0.086
  3734850     19.179415   38.844009   70.086601   13.156298   4217.000   3.625   2.123    1.929   21.641    0.000   -0.008   14.472   13.194   12.662   12.342   14.143   11.051   10.237   10.090   13.216    1.128
  3735699     19.200794   38.867062   70.214355   12.938575   3953.000   3.597  -1.022    4.531    0.659   -0.005   -0.002   11.705   10.376    9.846    9.542   11.364    8.198    7.491    7.318   10.413    1.179
  3735841     19.204052   38.877438   70.240273   12.908292     -1.000  -1.000  -1.000   -1.000   -1.000   -1.000   -1.000   14.249   13.343   13.007   -1.000   -1.000   15.240   14.549   14.108   13.380    0.756
  3735871     19.204622   38.81768    70.187378   12.877354   6357.000   3.803   0.474    4.201    1.426   -0.018   -0.024    9.966    9.612    9.519    9.502    9.823    8.731    8.505    8.477    9.709    0.204
  3735990     19.20726    38.828629   70.210762   12.853889   4587.000   3.662   1.778    2.415   12.295   -0.001   -0.002   14.520   13.434   13.025   12.794   14.197   11.635   10.993   10.868   13.495    0.936
  3736031     19.208355   38.899841   70.282623   12.871945   5356.000   3.729  -0.358    4.649    0.771   -0.002    0.014   12.821   12.310   12.123   12.035   12.699   11.217   10.855   10.788   12.380    0.362
  3743443     19.361927   38.820992   70.992661   11.216211   3199.000   3.505   3.490    0.073  181.435   -0.002    0.004   14.234   12.570   11.308   10.624   13.631    9.082    8.198    7.884   12.150    1.514
  3743511     19.363304   38.826672   71.005035   11.204232   5468.000   3.738  -0.076    4.433    1.023    0.032   -0.009   11.545   11.078   10.921   10.862   11.395   10.016    9.679    9.618   11.158    0.316
  3743810     19.369358   38.812382   71.023506   11.134355   5915.000   3.772   0.263    4.264    1.292   -0.004    0.005   11.443   10.973   10.869   11.009   11.539   10.156    9.884    9.814   11.093    0.319
  3743931     19.371803   38.816368   71.039932   11.110407   5451.000   3.736   0.850    3.613    2.990    0.016    0.013   12.771   12.190   11.982   11.883   12.566   11.037   10.631   10.571   12.264    0.432
  3744213     19.377783   38.866821   71.117355   11.06978    6738.000   3.829   0.745    4.062    1.734    0.001   -0.017   10.966   10.798   10.765   10.782   10.944   10.147    9.976    9.955   10.888    0.018
  3744309     19.379669   38.885181   71.144028   11.058043   7560.000   3.879   1.349    3.744    2.762   -0.004    0.002   13.123   13.002   12.990   12.994   13.099   12.378   12.269   12.236   13.082   -0.029
  3744505     19.383574   38.892632   71.171257   11.020368   6168.000   3.790   0.329    4.279    1.282   -0.007   -0.008   12.721   12.389   12.288   12.245   12.618   11.571   11.300   11.246   12.475    0.182
  3744571     19.384888   38.814419   71.10659    10.972175   6832.000   3.835   0.756    4.078    1.708    0.006    0.007   12.137   11.940   11.911   11.917   12.042   11.279   11.125   11.080   12.037    0.047
  3745854     19.409941   38.863468   71.283043   10.731248   6512.000   3.814   0.497    4.224    1.395    0.007   -0.013   13.989   13.692   13.578   13.538   13.910   12.833   12.614   12.596   13.758    0.147
  3746010     19.412785   38.848911   71.28476    10.695015   5505.000   3.741  -0.227    4.586    0.848   -0.007    0.033   12.894   12.383   12.233   12.163   12.743   11.346   11.044   10.993   12.480    0.362
  3746315     19.418482   38.825401   71.293411   10.624932   6959.000   3.843   0.831    4.043    1.795   -0.004    0.003   12.184   12.004   12.001   11.991   12.118   11.371   11.195   11.179   12.098    0.030
  3746794     19.427658   38.882339   71.393822   10.554275   4100.000   3.613   2.428    1.580   32.502    0.000   -0.003   10.708    9.326    8.767    8.434   10.326    7.192    6.418    6.222    9.356    1.232
  3746960     19.430588   38.81562    71.348602   10.493895   6260.000   3.797   0.279    4.354    1.174    0.003    0.001   12.454   12.136   12.046   12.049   12.333   11.310   11.092   11.063   12.225    0.168
  3747220     19.434978   38.813641   71.370094   10.447093   6368.000   3.804   0.571    4.118    1.588    0.023   -0.014    8.153    7.960    7.882    7.919   -1.000    7.269    7.141    7.075    8.054    0.043
  3747841     19.445652   38.882729   71.489632   10.366493   4218.000   3.625   1.883    2.166   16.397   -0.002    0.004   14.424   13.116   12.590   12.271   14.084   11.005   10.234   10.063   13.151    1.159
  3748197     19.451736   38.867161   71.507874   10.296      6544.000   3.816   0.042    4.658    0.818    0.001   -0.001   14.757   14.450   14.345   14.336   14.666   13.673   13.412   13.349   14.525    0.157
  3748250     19.452652   38.823429   71.473038   10.266806   7406.000   3.870   0.879    4.120    1.675    0.010    0.013   13.254   13.117   13.104   13.123   13.207   12.548   12.339   12.329   13.201   -0.013
  3748392     19.454756   38.8703     71.52681    10.265902   5964.000   3.776   0.437    4.123    1.553   -0.003    0.016   11.717   11.362   11.240   11.214   11.592   10.477   10.204   10.182   11.438    0.205
  3748535     19.45726    38.849819   71.521584   10.230564   6363.000   3.804   0.496    4.183    1.460   -0.005   -0.018   11.961   11.643   11.557   11.584   11.846   10.887   10.775   10.634   11.736    0.168
  3748748     19.460579   38.881229   71.567802   10.210074   7367.000   3.867   0.804    4.177    1.552    0.001    0.001   12.126   12.013   12.025   12.080   12.124   11.483   11.387   11.352   12.092   -0.037
  3748824     19.461803   38.820629   71.519363   10.170013     -1.000  -1.000  -1.000   -1.000   -1.000    0.022    0.014   11.752   11.054   10.824   -1.000   -1.000   14.142   13.384   13.079   11.103    0.548
  3749041     19.465483   38.877892   71.590965   10.157439   6630.000   3.822   0.661    4.109    1.626    0.003   -0.002   12.843   12.600   12.522   12.500   12.767   11.862   11.635   11.602   12.706    0.094
  3749348     19.470984   38.84911    71.594315   10.087112   6409.000   3.807   0.526    4.169    1.489   -0.003   -0.004   11.424   11.163   11.124   11.117   11.302   10.474   10.327   10.260   11.274    0.111
  3749404     19.471968   38.83709    71.588692   10.071427   7144.000   3.854   1.038    3.907    2.160   -0.001    0.005   10.603   10.495   10.537   10.558   10.564    9.989    9.897    9.840   10.575   -0.042
  3749833     19.479528   38.888981   71.676231   10.016117   7152.000   3.854   0.745    4.172    1.538   -0.003   -0.014   13.897   13.705   13.658   13.667   13.827   12.955   12.788   12.708   13.800    0.042
  3750091     19.484657   38.824459   71.64537    9.9334803   6823.000   3.834   0.685    4.139    1.578    0.008    0.003   11.956   11.759   11.724   11.755   11.869   11.064   10.891   10.853   11.855    0.048
  3750117     19.485283   38.82795    71.651894   9.9285421   5208.000   3.717   0.776    3.606    3.007   -1.000   -1.000   13.069   12.377   12.148   12.019   12.844   11.090   10.673   10.579   12.465    0.542
  3750375     19.48991    38.838299   71.68615    9.885066    5958.000   3.775   0.181    4.354    1.159    0.003   -0.010    9.868    9.521    9.457    9.435    9.770    8.714    8.496    8.445    9.638    0.197
  3750393     19.49028    38.830769   71.681335   9.8777876   4730.000   3.675  -0.612    4.607    0.738   -0.001    0.001   16.253   15.007   14.686   14.484   -1.000   13.599   13.025   12.910   15.178    1.096
  3750410     19.490774   38.80442    71.660164   9.8606873   6671.000   3.824   0.514    4.253    1.356    0.004   -0.013   11.854   11.642   11.607   11.617   11.783   10.891   10.715   10.688   11.742    0.062
  3750926     19.500265   38.845982   71.748917   9.7807837   5235.000   3.719   0.147    4.155    1.443   -0.012   -0.016   12.440   11.820   11.602   11.535   12.260   10.710   10.304   10.230   11.896    0.470
  3750964     19.501116   38.82262    71.732407   9.7613049   6595.000   3.819   0.569    4.183    1.477   -0.004    0.001   14.191   13.908   13.767   13.731   14.109   13.053   12.789   12.762   13.950    0.133
  3751247     19.506306   38.885792   71.81749    9.7361279   6164.000   3.790   0.071    4.520    0.954   -0.008   -0.016   12.704   12.344   12.271   12.256   12.580   11.580   11.333   11.301   12.458    0.211
  3751311     19.507465   38.82048    71.764801   9.6942787     -1.000  -1.000  -1.000   -1.000   -1.000   -0.014   -0.010   13.154   12.565   12.386   -1.000   -1.000   11.811   11.618   11.555   12.617    0.439
  3752006     19.518789   38.835999   71.840141   9.5836725   9549.000   3.980   1.480    4.116    2.012   -1.000   -1.000   15.892   15.997   16.112   16.221   15.936   15.755   15.599   17.047   16.031   -0.255
  3752123     19.52075    38.826271   71.842003   9.5588579   6531.000   3.815   0.070    4.629    0.848   -0.002    0.002   14.196   13.888   13.795   13.800   14.090   13.157   12.920   12.878   13.973    0.158
  3752158     19.521286   38.847641   71.864174   9.5630856   5566.000   3.746   0.345    4.087    1.603    0.007    0.010   12.890   12.333   12.159   12.093   12.714   11.310   11.005   10.942   12.425    0.407
  3755217     19.572346   38.862671   72.156548   9.040864    6819.000   3.834   0.531    4.278    1.323   -0.001   -0.010   14.186   13.888   13.812   13.801   14.071   13.180   13.082   12.939   13.982    0.148
  3755364     19.574673   38.85677    72.164047   9.014061    5702.000   3.756   0.589    3.913    2.023    0.002    0.014   12.557   12.029   11.879   11.825   12.342   11.025   10.718   10.653   12.131    0.378
  3755522     19.576918   38.8339     72.155914   8.9802008   5913.000   3.772   0.441    4.105    1.586    0.015   -0.011   12.426   12.189   12.023   11.978   12.458   10.954   10.619   10.448   12.289    0.088
  3756031     19.584948   38.880581   72.241966   8.9189558   ********   4.048   1.726    4.241    1.949   -0.005   -0.005    9.739   10.051   10.252   10.416    9.901   10.108   10.173   10.211   10.042   -0.462
  3756123     19.586262   38.818581   72.193703   8.8764534   6096.000   3.785   0.633    3.986    1.861   -0.003    0.000   11.953   11.612   11.492   11.460   11.829   10.769   10.516   10.483   11.685    0.191
  3756846     19.597607   38.803761   72.243164   8.7523127   ********   4.036   1.999    3.939    2.831    0.008    0.010   15.545   15.732   15.897   15.984   15.615   15.455   15.473   15.632   15.749   -0.337
  3757015     19.600256   38.8629     72.310707   8.7526512   7355.000   3.867   0.800    4.177    1.551   -0.005   -0.002   12.484   12.351   12.367   12.405   12.449   11.798   11.641   11.625   12.435   -0.017
  3757094     19.601543   38.816608   72.276466   8.7176657   6942.000   3.841   1.099    3.801    2.456   -0.009    0.011   13.528   13.258   13.167   13.133   13.425   12.435   12.288   12.191   13.333    0.120
  3757594     19.609602   38.807541   72.313072   8.6302481   5404.000   3.733   0.777    3.664    2.795    0.023    0.049   12.433   11.910   11.686   11.563   12.293   10.689   10.242   10.221   11.956    0.373
  3757709     19.611851   38.814011   72.331345   8.610074    6809.000   3.833   1.291    3.600    3.182   -0.008   -0.020   10.788   10.597   10.556   10.561   10.736    9.890    9.747    9.711   10.691    0.041
  3757876     19.614607   38.822868   72.354576   8.5858154   8814.000   3.945   1.340    4.070    2.011    0.001   -0.004   13.453   13.495   13.548   13.577   13.465   13.015   13.010   12.936   13.540   -0.192
  3758125     19.618341   38.804508   72.358963   8.5386629     -1.000  -1.000  -1.000   -1.000   -1.000   -1.000   -1.000   13.087   12.478   12.289   -1.000   -1.000   11.755   11.544   11.467   12.528    0.459
  3758188     19.619303   38.83374    72.390388   8.5425301   6196.000   3.792   0.412    4.211    1.398    0.006    0.006   12.517   12.186   12.088   12.054   12.398   11.323   11.131   11.073   12.274    0.181
  3758403     19.622671   38.852821   72.426163   8.5167952   6709.000   3.827   0.673    4.120    1.609   -0.009   -0.005   12.960   12.709   12.641   12.627   12.852   11.939   11.801   11.737   12.817    0.101
  3758541     19.625231   38.801746   72.39489    8.4663372     -1.000  -1.000  -1.000   -1.000   -1.000   -0.005    0.002   14.358   13.140   12.647   -1.000   -1.000   10.652    9.903    9.691   13.161    1.068
  3758564     19.625763   38.873268   72.461609   8.4946136   4105.000   3.613   1.905    2.096   17.764   -0.001   -0.003   14.817   13.353   12.733   12.359   14.454   11.028   10.210   10.026   13.360    1.314
  3758694     19.627991   38.817268   72.42411    8.4452353   6099.000   3.785   0.346    4.244    1.337   -0.001   -0.005   11.582   11.244   11.182   11.154   11.441   10.467   10.224   10.188   11.360    0.189
  3758717     19.62837    38.855667   72.460457   8.4594488     -1.000  -1.000  -1.000   -1.000   -1.000   -0.000   -0.002   12.006   11.755   -1.000   -1.000   -1.000   10.672   10.512   10.486   11.775    0.101
  3759078     19.634945   38.892811   72.53022    8.4093475   6565.000   3.817   0.458    4.274    1.313   -0.019   -0.002   13.311   13.031   12.942   12.917   13.238   12.288   12.063   12.041   13.111    0.130
  3759680     19.643986   38.874168   72.564163   8.3075333   4813.000   3.682   1.628    2.653    9.388    0.000   -0.010   14.499   13.563   13.149   12.894   14.193   11.814   11.260   11.132   13.580    0.787
  3759814     19.646183   38.85902    72.562988   8.2777538   4889.000   3.689   0.766    3.512    3.374   -0.009    0.005   11.345   10.645   10.388   10.245   11.137    9.294    8.856    8.794   10.714    0.550
  3759986     19.649002   38.849293   72.570129   8.2441492     -1.000  -1.000  -1.000   -1.000   -1.000    0.001   -0.003   14.783   13.546   13.043   -1.000   -1.000   11.228   10.466   10.309   13.566    1.087
  3760072     19.650724   38.82283    72.556259   8.2138739   5314.000   3.725   0.447    3.924    1.977   -0.005    0.013   12.882   12.305   12.094   11.987   12.691   11.092   10.714   10.688   12.375    0.427
  3760126     19.651682   38.812904   72.552811   8.1993122     -1.000  -1.000  -1.000   -1.000   -1.000   -0.008   -0.006   13.192   11.613   -1.000   -1.000   -1.000    9.183    8.417    8.259   11.173    1.429
  3760559     19.659323   38.813789   72.596527   8.1211824   7451.000   3.872   0.946    4.072    1.787   -1.000   -1.000   13.405   13.250   13.217   13.227   13.343   12.605   12.462   12.426   13.337    0.004
  3760597     19.65996    38.846371   72.629044   8.1301613   7444.000   3.872   1.011    4.012    1.929   -0.007   -0.008   13.182   13.019   12.998   13.007   13.124   12.378   12.273   12.233   13.108    0.014
  3760826     19.663391   38.896641   72.692986   8.1188803   8640.000   3.937   2.030    3.421    4.627    0.002   -0.001    8.556    8.743    8.869    8.943   -1.000    8.477    8.490    8.528    8.758   -0.336
  3761010     19.666292   38.836288   72.655724   8.0603266   6324.000   3.801   0.880    3.831    2.298    0.009    0.013   11.843   11.555   11.445   11.417   11.735   10.724   10.476   10.436   11.622    0.139
  3761613     19.674637   38.81699    72.685654   7.9654422   4552.000   3.658   1.753    2.426   12.128   -0.002    0.002   13.789   12.677   12.249   11.977   13.469   10.827   10.163    9.994   12.731    0.962
  3761736     19.676754   38.80574    72.687637   7.9383221   6797.000   3.832   0.807    4.023    1.829    0.004    0.001   12.137   11.936   11.872   11.878   12.071   11.208   11.034   10.980   12.032    0.051
  3761840     19.678329   38.802292   72.693481   7.9205098   5939.000   3.774   0.529    4.034    1.740   -0.004   -0.007   11.111   10.765   10.647   10.618   10.998    9.881    9.634    9.583   10.841    0.196
  3762066     19.681631   38.866859   72.769363   7.9175739   3901.000   3.591   1.348    2.558   10.360   -1.000   -1.000   14.471   12.958   12.201   11.762   14.115   10.382    9.564    9.330   12.874    1.363
  3762186     19.683138   38.829941   72.745171   7.8844299   3375.000   3.528   2.208    1.455   37.238   -0.010   -0.004   14.361   12.739   11.498   10.861   13.826    9.278    8.343    8.035   12.323    1.473
  3762241     19.683958   38.863159   72.779236   7.891952    6700.000   3.826   0.635    4.151    1.545   -0.005    0.005   14.125   13.829   13.745   13.664   13.996   12.993   12.798   12.750   13.917    0.146
  3762468     19.68717    38.881641   72.813766   7.8679109   6094.000   3.785  -0.021    4.585    0.878   -0.002   -0.014   15.393   14.920   14.755   14.706   15.243   13.955   13.695   13.727   14.996    0.324
  3762485     19.687368   38.89077    72.822983   7.870244    4095.000   3.612   2.012    1.986   20.189   -0.001   -0.006   13.789   12.335   11.735   11.375   13.420   10.025    9.207    8.981   12.353    1.304
  3762553     19.688553   38.8475     72.791359   7.8373561   7846.000   3.895   1.212    3.937    2.188   -1.000   -1.000   10.696   10.917   11.013   11.075   10.872    9.816   10.551    9.731   10.924   -0.371
  3762557     19.688581   38.848049   72.792007   7.837327    8592.000   3.934   1.384    3.978    2.224   -1.000   -1.000   10.340   10.530   10.659   10.772   10.427    9.932   10.273    9.773   10.545   -0.340
  3762697     19.690632   38.812778   72.7724     7.7993689   5798.000   3.763   1.054    3.533    3.343   -0.004   -0.006   12.322   11.813   11.637   11.565   12.143   10.742   10.461   10.397   11.891    0.359
  3762716     19.691013   38.865391   72.821144   7.820724    3810.000   3.581   1.652    2.217   15.415   -1.000   -1.000   14.070   12.486   11.633   11.150   13.687    9.686    8.801    8.555   12.350    1.434
  3762751     19.691496   38.858978   72.818192   7.8127141   3216.000   3.507   2.092    1.486   35.883   -0.004   -0.002   13.842   12.333   11.056   10.410   13.394    8.855    7.958    7.668   11.858    1.359
  3762897     19.693483   38.812111   72.787987   7.7698088   7011.000   3.846   1.458    3.504    3.639   -0.007   -0.009   12.832   12.577   12.479   12.444   12.761   11.702   11.550   11.467   12.684    0.106
  3762940     19.694027   38.896389   72.865646   7.8047738   4317.000   3.635   1.574    2.510   10.966   -0.029    0.001   14.208   13.009   12.516   12.205   13.915   11.005   10.262   10.096   13.038    1.049
  3763002     19.694714   38.89138    72.865105   7.7953291   ********   4.052   1.672    4.305    1.800   -1.000   -1.000   13.498   13.672   13.785   13.856   13.589   13.422   13.317   13.352   13.690   -0.324
  3763058     19.695435   38.897228   72.874367   7.7907729   3928.000   3.594  -1.141    4.605    0.582   -1.000   -1.000   15.759   14.411   13.757   13.399   15.550   12.320   11.648   11.445   14.361    1.199
  3763243     19.697659   38.890289   72.880836   7.764658    5396.000   3.732   0.176    4.181    1.404    0.012   -0.000   12.799   12.262   12.067   11.973   12.628   11.194   10.807   10.753   12.333    0.386
  3763417     19.699865   38.863571   72.86972    7.7292089   ********   4.013   1.925    3.888    2.889   -1.000   -1.000   15.949   16.023   16.074   16.076   15.979   15.551   15.631   15.539   16.061   -0.223
  3763625     19.702646   38.867039   72.88858    7.7024221   6106.000   3.786   0.294    4.293    1.256   -0.013   -0.026   12.057   11.721   11.627   11.596   11.943   10.935   10.663   10.635   11.812    0.187
  3763706     19.703693   38.844639   72.874725   7.680912    6633.000   3.822   0.351    4.393    1.137   -0.152   -0.176   14.091   13.797   13.707   13.682   13.973   13.015   12.772   12.712   13.880    0.144
  3763939     19.706615   38.890461   72.931839   7.67311     5250.000   3.720   0.557    3.809    2.301   -0.007   -0.000   12.435   11.846   11.626   11.514   12.242   10.651   10.246   10.164   11.912    0.440
  3764221     19.710104   38.839481   72.906631   7.612824    3994.000   3.601   2.062    1.893   22.473    0.002    0.005   12.543   11.035   10.324    9.906   12.142    8.566    7.729    7.501   10.986    1.358
  3764233     19.710283   38.826149   72.895882   7.6045432   6609.000   3.820   0.585    4.172    1.499   -0.002    0.005   13.664   13.372   13.250   13.234   13.548   12.563   12.371   12.314   13.430    0.141
  3764407     19.71237    38.846802   72.92601    7.5931749   4269.000   3.630   1.936    2.135   17.011   -0.002    0.006   14.746   13.368   12.812   12.470   14.391   11.230   10.471   10.298   13.399    1.229
  3764426     19.7125     38.865108   72.942917   7.6007009   6683.000   3.825   0.259    4.494    1.007   -0.006    0.003   13.304   13.068   12.994   12.998   13.227   12.323   12.151   12.086   13.171    0.086
  3764459     19.712933   38.888561   72.966087   7.6076112   6759.000   3.830   0.595    4.204    1.449    0.002    0.004   13.524   13.251   13.179   13.247   13.473   12.394   12.305   12.317   13.342    0.124
  3764597     19.714642   38.862309   72.952637   7.5774608   6048.000   3.782   0.595    4.007    1.810    0.005    0.015   11.314   10.912   10.804   10.802   11.169   10.077    9.826    9.759   11.011    0.253
  3764683     19.715563   38.849419   72.946503   7.5618072   6534.000   3.815   0.223    4.486    1.011   -0.012    0.052   13.518   13.228   13.141   13.144   13.410   12.497   12.255   12.221   13.313    0.140
  3764807     19.717236   38.873211   72.977051   7.5562048   6510.000   3.814  -0.070    4.752    0.727    0.002   -0.010   15.156   14.812   14.698   14.678   15.046   13.967   13.750   13.617   14.891    0.194
  3765091     19.720808   38.874561   72.998611   7.520359    4425.000   3.646  -0.586    4.445    0.868   -0.004    0.006   15.545   14.587   14.207   14.011   15.363   12.926   12.352   12.262   14.635    0.809
  3765607     19.727114   38.86702    73.027969   7.4522929   6887.000   3.838   0.711    4.133    1.595   -0.003   -0.001   13.863   13.660   13.422   13.391   13.781   12.756   12.513   12.526   13.749    0.053
  3765622     19.72736    38.863258   73.026054   7.447958      -1.000  -1.000  -1.000   -1.000   -1.000   -0.003   -0.009   12.013   10.301   -1.000   -1.000   -1.000    6.483    5.558    5.311    9.816    1.562
  3765708     19.728523   38.848789   73.019958   7.4290452   6529.000   3.815   0.125    4.576    0.904    0.016    0.002   15.483   15.133   14.992   14.939   15.376   14.189   13.993   13.923   15.193    0.199
  3766112     19.733866   38.882931   73.080605   7.3910999   9420.000   3.974   1.326    4.222    1.731   -0.002   -0.001   11.016   11.212   11.396   11.498   11.094   11.096   11.099   11.103   11.229   -0.346
  3831438     18.990047   38.956902   69.280472   15.227135   4169.000   3.620   1.945    2.084   18.025    0.001    0.001   14.055   12.769   12.252   11.936   13.729   10.694    9.904    9.702   12.804    1.136
  3831640     18.996069   38.97464    69.325645   15.169294   6343.000   3.802   0.320    4.339    1.199    0.002   -0.010   11.915   11.626   11.569   11.575   11.815   10.853   10.614   10.589   11.733    0.140
  3831719     18.998171   38.904282   69.268364   15.119352   3918.000   3.593   1.903    2.017   19.448   -0.002   -0.003   13.593   12.076   11.407   11.004   13.244    9.602    8.769    8.542   12.060    1.367
  3831762     18.999763   38.92123    69.292023   15.108828   5386.000   3.731   0.276    4.092    1.581    0.000   -0.000   12.523   11.923   11.743   11.674   12.342   10.804   10.445   10.371   12.022    0.451
  3831992     19.005745   38.916168   69.315353   15.042564   4891.000   3.689   0.813    3.469    3.560    0.011   -0.007   11.436   10.675   10.417   10.292   11.228    9.310    8.832    8.721   10.761    0.611
  3832147     19.009756   38.919567   69.337502   15.000772     -1.000  -1.000  -1.000   -1.000   -1.000   -0.010   -0.008   13.260   12.262   11.883   -1.000   -1.000   10.410    9.779    9.679   12.297    0.848
  3832474     19.018909   38.947281   69.40712    14.913307   5206.000   3.717  -0.289    4.531    0.883    0.001   -0.002   16.014   15.323   15.083   14.975   15.832   13.996   13.618   13.580   15.403    0.541
  3833036     19.035173   38.912998   69.451576   14.725314     -1.000  -1.000  -1.000   -1.000   -1.000   -0.002    0.009   10.372    9.986   -1.000   -1.000   -1.000    8.941    8.725    8.666    9.973    0.236
  3833853     19.058096   38.917809   69.565422   14.481461   7392.000   3.869   1.358    3.693    2.916   -0.008   -0.013   13.711   13.580   13.566   13.584   13.678   12.945   12.814   12.791   13.662   -0.020
  3834020     19.062153   38.906879   69.574478   14.433673   3187.000   3.503   3.518    0.038  188.626   -0.002   -0.011   11.630    9.982    7.917   -1.000   11.149    4.942    3.950    3.652    9.031    1.498
  3834041     19.062639   38.965912   69.632751   14.451904   4609.000   3.664   1.544    2.658    9.296    0.006    0.002   14.198   13.243   12.870   12.643   13.905   11.490   10.868   10.752   13.294    0.805
  3834227     19.067293   38.952309   69.642151   14.39668    4101.000   3.613   1.687    2.310   13.852    0.000   -0.003   14.895   13.506   12.920   12.569   14.555   11.237   10.441   10.256   13.517    1.239
  3834317     19.069826   38.979851   69.680367   14.380549   6433.000   3.808   0.609    4.101    1.627   -0.004   -0.003   10.131    9.898    9.986    9.912   10.061    9.233    9.080    9.035   10.008    0.083
  3834519     19.076427   38.952812   69.68644    14.299163     -1.000  -1.000  -1.000   -1.000   -1.000   -0.000    0.001   13.523   12.806   12.565   -1.000   -1.000   11.196   10.685   10.568   12.852    0.567
  3835670     19.108673   38.945599   69.835243   13.951708   6059.000   3.782   0.345    4.233    1.353   -0.004    0.006   13.890   13.331   13.122   13.030   13.685   12.121   11.794   11.730   13.397    0.409
  3836028     19.118977   38.95499    69.894119   13.84554    6406.000   3.807   0.455    4.232    1.374   -0.005   -0.001   12.467   12.067   11.936   11.890   12.347   11.064   10.877   10.807   12.149    0.250
  3836105     19.121124   38.962029   69.911186   13.825487   4059.000   3.608  -0.961    4.542    0.670   -0.005   -0.008   11.545   10.317    9.818    9.518   11.257    8.233    7.556    7.339   10.349    1.078
  3836772     19.137903   38.945091   69.977066   13.639749   5932.000   3.773   0.540    4.023    1.766    0.001    0.001   12.015   11.644   11.523   11.480   11.887   10.654   10.404   10.305   11.725    0.221
  3836862     19.140158   38.946499   69.98941    13.616301   4312.000   3.635  -0.714    4.488    0.789    0.006    0.015   16.457   15.377   14.897   14.631   16.286   13.476   12.823   12.730   15.383    0.930
  3837480     19.157032   38.900398   70.028908   13.417739   5181.000   3.714   0.767    3.606    3.008   -0.006   -0.003   11.977   11.377   11.148   11.032   11.780   10.143    9.785    9.708   11.439    0.450
  3837917     19.168097   38.910751   70.093109   13.304229   5221.000   3.718   0.865    3.530    3.316   -0.011   -0.011   12.772   12.075   11.847   11.740   12.546   10.813   10.384   10.278   12.165    0.547
  3838080     19.172874   38.969742   70.171921   13.277697   5496.000   3.740  -0.294    4.643    0.788   -0.009    0.009   12.890   12.380   12.226   12.172   12.751   11.275   10.968   10.882   12.475    0.360
  3838274     19.177521   38.931332   70.158913   13.212481   5699.000   3.756  -0.099    4.535    0.917   -0.009   -0.014   12.099   11.672   11.540   11.499   11.977   10.664   10.412   10.356   11.760    0.277
  3838380     19.179998   38.974041   70.211128   13.203769   3196.000   3.505   3.532    0.030  190.616   -0.009   -0.015   12.465   10.432    7.684   -1.000   11.907    5.078    3.975    3.616    9.118    1.883
  3838567     19.18515    38.950565   70.214653   13.139358     -1.000  -1.000  -1.000   -1.000   -1.000   -1.000   -1.000   12.730   -1.000    9.190   -1.000   -1.000   13.382   12.567   12.273    9.190   13.580
  3838568     19.185209   38.970951   70.234016   13.147145   6123.000   3.787  -0.157    4.722    0.743   -0.015   -0.018   12.669   12.363   12.273   12.259   12.575   11.538   11.282   11.256   12.449    0.156
  3839042     19.197292   38.948952   70.273376   13.009759   5776.000   3.762   0.138    4.337    1.173   -0.023   -0.017   12.718   12.278   12.148   12.107   12.570   11.278   11.000   10.964   12.371    0.291
  3839093     19.198454   38.93354    70.264763   12.991043   5505.000   3.741  -0.162    4.526    0.914   -0.019   -0.018   12.383   11.876   11.749   11.677   12.230   10.858   10.513   10.464   11.990    0.358
  3839098     19.198538   38.960381   70.290237   13.001287   5990.000   3.777   0.109    4.432    1.055   -0.005    0.009   12.345   11.977   11.873   11.863   12.220   11.083   10.830   10.788   12.070    0.218
  3839143     19.199638   38.909752   70.248444   12.968585   6570.000   3.818   0.523    4.217    1.412    0.000    0.001   15.857   15.514   15.398   15.340   15.772   14.608   14.327   14.151   15.591    0.193
  3839488     19.208914   38.99688    70.375923   12.906423   5842.000   3.767   0.168    4.330    1.187   -0.009    0.011   13.818   13.391   13.232   13.176   13.709   12.336   12.023   12.010   13.459    0.277
  3839687     19.212955   38.968391   70.369492   12.851722   4030.000   3.605   1.576    2.389   12.618   -0.007   -0.003   13.830   12.405   11.762   11.376   13.515   10.025    9.212    9.009   12.383    1.274
  3839914     19.218021   38.954041   70.381409   12.792038   5545.000   3.744   0.506    3.940    1.945    0.004    0.006   12.851   12.309   12.140   12.064   12.662   11.185   10.864   10.814   12.401    0.392
  3839930     19.218561   38.989021   70.416702   12.800914   ********   4.052   1.704    4.277    1.869   -0.007   -0.007   10.553   10.875   11.108   11.291   10.698   10.929   11.012   11.044   10.864   -0.471
  3839995     19.220268   38.919071   70.360069   12.753602   4538.000   3.657   2.122    2.059   18.661   -0.006   -0.011   11.945   10.832   10.453   10.216   11.616    9.005    8.430    8.287   10.923    0.964
  3842294     19.271362   38.959591   70.655029   12.230083   8288.000   3.918   1.211    4.053    1.959   -0.002    0.008   13.608   13.618   13.685   13.729   13.613   13.150   13.115   13.087   13.671   -0.159
  3846723     19.359415   38.92416    71.074226   11.287657   4398.000   3.643   1.865    2.255   14.779   -1.000   -1.000   14.545   13.371   12.901   12.617   14.216   11.448   10.717   10.577   13.410    1.024
  3846953     19.364965   38.961048   71.136902   11.245531   4290.000   3.632   2.242    1.843   23.971   -0.008   -0.009   12.873   11.571   11.110   10.827   12.516    9.532    8.829    8.662   11.652    1.152
  3847191     19.369911   38.908131   71.114128   11.170491   5933.000   3.773  -0.075    4.586    0.870   -0.001   -0.005   12.653   12.263   12.153   12.138   12.527   11.377   11.127   11.111   12.358    0.240
  3847540     19.376947   38.989052   71.22493    11.132172   6404.000   3.806   0.224    4.447    1.054   -0.002    0.011   12.492   12.203   12.150   12.151   12.428   11.438   11.214   11.170   12.312    0.140
  3847708     19.380068   38.954681   71.209732   11.084387   5070.000   3.705  -0.496    4.663    0.734   -0.028   -0.023   14.561   13.848   13.611   13.497   14.420   12.694   12.259   12.160   13.936    0.563
  3847742     19.380802   38.934399   71.195      11.067787   6645.000   3.822   0.640    4.132    1.579    0.006    0.010   11.958   11.741   11.686   11.689   11.900   11.069   10.896   10.852   11.841    0.068
  3847825     19.382566   38.987789   71.253082   11.072759   5907.000   3.771   0.098    4.416    1.071   -0.016   -0.005   11.961   11.599   11.485   11.449   11.855   10.727   10.464   10.417   11.683    0.212
  3848202     19.389891   38.98737    71.290962   10.995887   5765.000   3.761   0.221    4.257    1.295   -0.007   -0.007   12.587   12.140   12.025   11.954   12.424   11.180   10.916   10.878   12.247    0.297
  3848351     19.393045   38.984638   71.304977   10.96165    6838.000   3.835   0.542    4.273    1.332   -0.005   -0.006   13.872   13.609   13.572   13.563   13.780   12.916   12.705   12.688   13.720    0.113
  3848448     19.394688   38.953362   71.284981   10.93067    6074.000   3.783   0.335    4.247    1.330   -0.002   -0.021   11.251   10.951   10.851   10.834   11.150   10.141    9.896    9.862   11.029    0.150
  3848541     19.396326   38.910591   71.254486   10.894647   6047.000   3.782   0.333    4.240    1.340   -0.002    0.006   12.370   12.032   11.901   11.882   12.256   11.178   10.897   10.862   12.096    0.188
  3848645     19.398121   38.904099   71.257973   10.872986   7848.000   3.895   1.455    3.725    2.895   -0.003   -0.004   11.402   11.393   11.445   11.485   11.407   10.900   10.816   10.807   11.450   -0.140
  3848948     19.404284   38.970661   71.351128   10.837897   8057.000   3.906   1.531    3.712    2.998   -0.001    0.001    9.950   10.020   10.115   10.189   -1.000    9.660    9.605    9.586   10.061   -0.220
  3849016     19.405708   38.991112   71.377281   10.832052   5623.000   3.750  -0.186    4.592    0.852    0.013    0.026   12.811   12.324   12.183   12.154   12.734   11.319   10.968   10.945   12.422    0.337
  3849155     19.408533   38.914688   71.322372   10.768675   5343.000   3.728  -0.187    4.489    0.943   -0.000    0.008   14.351   13.753   13.545   13.440   14.185   12.651   12.271   12.207   13.831    0.448
  3849414     19.413689   38.979328   71.408493   10.743402   6932.000   3.841   0.616    4.230    1.412   -0.005   -0.004   13.050   12.831   12.800   12.803   12.984   12.185   12.076   12.063   12.933    0.069
  3849544     19.416296   38.913509   71.36219    10.686942   6712.000   3.827   0.305    4.459    1.053   -0.002    0.003   13.494   13.269   13.201   13.206   13.422   12.502   12.332   12.265   13.371    0.075
  3850041     19.425547   38.982658   71.474037   10.621009   6040.000   3.781   0.434    4.147    1.509    0.006   -0.001   12.585   12.209   12.100   12.054   12.457   11.303   11.066   11.032   12.301    0.226
  3850086     19.426498   38.964722   71.462723   10.603082   6230.000   3.794   0.667    3.993    1.854   -0.007   -0.011   11.459   11.165   11.063   11.056   11.355   10.365   10.157   10.099   11.239    0.144
  3850250     19.429447   38.96381    71.477478   10.571886   4541.000   3.657   1.994    2.185   16.082    0.000    0.001   13.541   12.338   11.917   11.665   13.195   10.474    9.829    9.692   12.423    1.053
  3850331     19.431023   38.983479   71.503723   10.564208   6528.000   3.815   0.601    4.135    1.565   -0.007   -0.005   12.813   12.552   12.466   12.444   12.743   11.743   11.567   11.507   12.661    0.111
  3850559     19.435387   38.944969   71.491753   10.50149    5217.000   3.717  -0.350    4.590    0.820    0.041    0.042   12.164   11.630   11.411   11.310   12.041   10.494   10.066    9.999   11.681    0.384
  3850749     19.438898   38.924252   71.491524   10.455565   4111.000   3.614   2.632    1.383   40.898    0.002   -0.002    9.548    8.220    7.747    7.425   -1.000    6.208    5.493    5.304    8.299    1.178
  3851255     19.44846    38.939529   71.556175   10.362652   6407.000   3.807   0.084    4.580    0.896    0.002   -0.014   12.658   12.354   12.291   12.301   12.558   11.615   11.448   11.384   12.460    0.155
  3851533     19.453264   38.96627    71.606026   10.324551   3996.000   3.602   2.287    1.673   29.090   -0.031   -0.016   13.264   11.702   10.964   10.560   12.840    9.147    8.291    8.012   11.647    1.412
[truncated: 2,817,991 more chars]
